# Supplementary material for: Genome-Wide Characterization and Expression of the Hsf Gene Family in Salvia miltiorrhiza (Danshen) and the Potential Thermotolerance of SmHsf1 and SmHsf7 in Yeast
Source: Int J Mol Sci. 2023 May 9;24(10):8461. doi: 10.3390/ijms24108461 (PMC10218652; doi:10.3390/ijms24108461)
Supplement: Supplementary file 1 [file ijms-24-08461-s001.zip]

Archive with 2 entries (2 files):
- Additional file Table S.xlsx
- Supplementary _Figure S and table S.pdf
