# Supplementary material for: Genome-Wide Characterization and Expression of the Hsf Gene Family in Salvia miltiorrhiza (Danshen) and the Potential Thermotolerance of SmHsf1 and SmHsf7 in Yeast
Source: Int J Mol Sci. 2023 May 9;24(10):8461. doi: 10.3390/ijms24108461 (PMC10218652; doi:10.3390/ijms24108461)
Supplement: Supplementary file 1 [file ijms-24-08461-s001.zip › Additional file Table S.xlsx]

## Sheet: Aditional file  Table S1
Aditional file: Table S1 The gene duplication type of SmHsfs
Gene	Duplication type
SmHsf1	WGD or Segmental
SmHsf2	Dispersed
SmHsf3	WGD or Segmental
SmHsf4	WGD or Segmental
SmHsf5	WGD or Segmental
SmHsf6	Dispersed
SmHsf7	WGD or Segmental
SmHsf8	WGD or Segmental
SmHsf9	Dispersed
SmHsf10	WGD or Segmental
SmHsf11	WGD or Segmental
SmHsf12	Dispersed
SmHsf13	WGD or Segmental
SmHsf14	WGD or Segmental
SmHsf15	Dispersed
SmHsf16	Dispersed
SmHsf17	Dispersed
SmHsf18	WGD or Segmental
SmHsf19	WGD or Segmental
SmHsf20	Dispersed
SmHsf21	Dispersed
SmHsf22	Dispersed
SmHsf23	Dispersed
SmHsf24	WGD or Segmental
SmHsf25	WGD or Segmental
SmHsf26	WGD or Segmental
SmHsf27	WGD or Segmental
SmHsf28	WGD or Segmental
SmHsf29	WGD or Segmental
SmHsf30	WGD or Segmental
SmHsf31	Dispersed
SmHsf32	WGD or Segmental
SmHsf33	WGD or Segmental
SmHsf34	Dispersed
SmHsf35	Dispersed

## Sheet: Aditional file  Table S2
Additional file: Table S2 The collinear gene pairs between S. miltiorrhiza and six other species
Gene ID (S. miltiorrhiza )	Gene ID (S. baicalensis)
EVM0000817.1	evm.model.contig197.102
EVM0001289.1	evm.model.contig273.388
EVM0002416.1	evm.model.contig233.163
EVM0002416.1	evm.model.contig357.653
EVM0002514.1	evm.model.contig271.15
EVM0003128.1	evm.model.contig603.82
EVM0003128.1	evm.model.contig527.137
EVM0006191.1	evm.model.contig233.163
EVM0006191.1	evm.model.contig357.653
EVM0006922.1	evm.model.contig134.170
EVM0007734.1	evm.model.contig527.137
EVM0007953.1	evm.model.contig89.50
EVM0012123.1	evm.model.contig598.53
EVM0012238.1	evm.model.contig89.50
EVM0013214.1	evm.model.contig541.8
EVM0013214.1	evm.model.contig487.47
EVM0013673.1	evm.model.contig305.132
EVM0014116.1	evm.model.contig370.399
EVM0014116.1	evm.model.contig321.10
EVM0014116.1	evm.model.contig252.151
EVM0014513.1	evm.model.contig432.44
EVM0014513.1	evm.model.contig321.10
EVM0014513.1	evm.model.contig252.151
EVM0020650.1	evm.model.contig233.163
EVM0020650.1	evm.model.contig357.653
EVM0020872.1	evm.model.contig480.54
EVM0022005.1	evm.model.contig273.388
EVM0022616.1	evm.model.contig134.170
EVM0027188.1	evm.model.contig305.421
EVM0028007.4	evm.model.contig89.50
Gene ID (S. miltiorrhiza )	Gene ID (A. hispanicum )
EVM0000817.1	AnH01G07512.01
EVM0001289.1	AnH01G03568.01
EVM0001289.1	AnH01G36678.01
EVM0002416.1	AnH01G09687.01
EVM0002416.1	AnH01G40149.01
EVM0002514.1	AnH01G15038.01
EVM0003128.1	AnH01G17404.01
EVM0003128.1	AnH01G24251.01
EVM0003811.1	AnH01G06565.01
EVM0003811.1	AnH01G10816.01
EVM0004220.1	AnH01G06565.01
EVM0004954.1	AnH01G38375.01
EVM0006191.1	AnH01G20976.01
EVM0006191.1	AnH01G40149.01
EVM0006922.1	AnH01G17574.01
EVM0007734.1	AnH01G17404.01
EVM0007734.1	AnH01G24251.01
EVM0007953.1	AnH01G13514.01
EVM0010800.1	AnH01G41704.01
EVM0012238.1	AnH01G13514.01
EVM0012567.1	AnH01G38375.01
EVM0013164.1	AnH01G21225.01
EVM0013214.1	AnH01G32888.01
EVM0013214.1	AnH01G36283.01
EVM0013673.1	AnH01G39485.01
EVM0014513.1	AnH01G41704.01
EVM0017861.1	AnH01G23202.01
EVM0017861.1	AnH01G32888.01
EVM0018201.1	AnH01G06565.01
EVM0018201.1	AnH01G10816.01
EVM0018201.1	AnH01G14135.01
EVM0020650.1	AnH01G20976.01
EVM0020650.1	AnH01G40149.01
EVM0020872.1	AnH01G06565.01
EVM0020872.1	AnH01G10816.01
EVM0020872.1	AnH01G14135.01
EVM0021531.1	AnH01G06565.01
EVM0021531.1	AnH01G10816.01
EVM0022005.1	AnH01G36678.01
EVM0022616.1	AnH01G17574.01
EVM0027188.1	AnH01G23202.01
EVM0028007.4	AnH01G07223.01
Gene ID (S. miltiorrhiza )	Gene ID (S. bowleyana )
EVM0027188.1	NDS_018878-RA
EVM0027188.1	NDS_048714-RA
EVM0024007.1	NDS_051601-RA
EVM0022616.1	NDS_018117-RA
EVM0022616.1	NDS_018046-RA
EVM0022005.1	NDS_035931-RA
EVM0021531.1	NDS_070567-RA
EVM0020650.1	NDS_020814-RA
EVM0020650.1	NDS_065114-RA
EVM0020650.1	NDS_069527-RA
EVM0020650.1	NDS_069378-RA
EVM0018201.1	NDS_070567-RA
EVM0017861.1	NDS_018878-RA
EVM0017861.1	NDS_048714-RA
EVM0014653.1	NDS_051629-RA
EVM0014513.1	NDS_009457-RA
EVM0013673.1	NDS_060018-RA
EVM0013164.1	NDS_071334-RA
EVM0013164.1	NDS_071180-RA
EVM0012567.1	NDS_045406-RA
EVM0012123.1	NDS_067050-RA
EVM0010800.1	NDS_009457-RA
EVM0007953.1	NDS_047063-RA
EVM0007734.1	NDS_037614-RA
EVM0007734.1	NDS_043821-RA
EVM0006922.1	NDS_010492-RA
EVM0006922.1	NDS_018046-RA
EVM0006922.1	NDS_018117-RA
EVM0006191.1	NDS_065114-RA
EVM0006191.1	NDS_069527-RA
EVM0006191.1	NDS_069378-RA
EVM0003811.1	NDS_070567-RA
EVM0003128.1	NDS_043821-RA
EVM0003128.1	NDS_037614-RA
EVM0002514.1	NDS_006391-RA
EVM0002416.1	NDS_020814-RA
EVM0002416.1	NDS_069527-RA
EVM0001289.1	NDS_035931-RA
EVM0001289.1	NDS_056788-RA
EVM0000817.1	NDS_051568-RA
EVM0000817.1	NDS_051679-RA
Gene ID (S. miltiorrhiza )	Gene ID (A. thaliana )
EVM0028007.4	transcript:AT4G18880.1
EVM0028007.4	transcript:AT5G45710.1
EVM0027188.1	transcript:AT1G46264.1
EVM0022616.1	transcript:AT2G41690.1
EVM0022005.1	transcript:AT5G03720.1
EVM0021531.1	transcript:AT3G22830.1
EVM0020872.1	transcript:AT3G22830.1
EVM0020872.1	transcript:AT3G63350.1
EVM0020650.1	transcript:AT5G62020.1
EVM0018201.1	transcript:AT3G63350.1
EVM0018201.1	transcript:AT3G22830.1
EVM0014116.1	transcript:AT2G26150.1
EVM0013673.1	transcript:AT4G13980.1
EVM0013214.1	transcript:AT4G36990.1
EVM0013164.1	transcript:AT3G02990.1
EVM0013164.1	transcript:AT5G16820.2
EVM0006922.1	transcript:AT2G41690.1
EVM0006191.1	transcript:AT5G62020.1
EVM0004220.1	transcript:AT3G22830.1
EVM0003811.1	transcript:AT3G22830.1
EVM0002514.1	transcript:AT1G32330.1
EVM0002514.1	transcript:AT4G17750.1
EVM0002416.1	transcript:AT4G11660.1
EVM0001289.1	transcript:AT5G03720.1
Gene ID (S. miltiorrhiza )	Gene ID (O. sativa )
EVM0028007.4	osTF01g00003893-T1
EVM0021531.1	osTF03g00010778-T1
EVM0021531.1	osTF10g00037223-T1
EVM0021531.1	osTF07g00027066-T1
EVM0020872.1	osTF03g00014301-T1
EVM0020872.1	osTF07g00027066-T1
EVM0020650.1	osTF04g00018074-T1
EVM0020650.1	osTF08g00032933-T1
EVM0018201.1	osTF03g00014301-T1
EVM0018201.1	osTF03g00010778-T1
EVM0018201.1	osTF10g00037223-T1
EVM0018201.1	osTF07g00027066-T1
EVM0017861.1	osTF09g00034753-T1
EVM0017861.1	osTF08g00032291-T1
EVM0012123.1	osTF03g00011282-T1
EVM0004220.1	osTF03g00014301-T1
EVM0004220.1	osTF03g00010778-T1
EVM0003811.1	osTF03g00014301-T1
EVM0003811.1	osTF03g00010778-T1
EVM0003811.1	osTF10g00037223-T1
EVM0003811.1	osTF07g00027066-T1
EVM0002416.1	osTF04g00018074-T1
EVM0002416.1	osTF09g00035282-T1
EVM0002416.1	osTF08g00032933-T1
Gene ID (S. miltiorrhiza )	Gene ID (Z. mays )
EVM0022005.1	transcript:Zm00001eb242480_T002
EVM0021531.1	transcript:Zm00001eb004670_T002
EVM0021531.1	transcript:Zm00001eb047760_T003
EVM0020872.1	transcript:Zm00001eb056980_T001
EVM0020872.1	transcript:Zm00001eb301280_T001
EVM0020650.1	transcript:Zm00001eb319350_T002
EVM0018201.1	transcript:Zm00001eb056980_T001
EVM0018201.1	transcript:Zm00001eb301280_T001
EVM0012123.1	transcript:Zm00001eb009170_T002
EVM0004220.1	transcript:Zm00001eb056980_T001
EVM0004220.1	transcript:Zm00001eb301280_T001
EVM0003811.1	transcript:Zm00001eb056980_T001
EVM0003811.1	transcript:Zm00001eb047760_T003
EVM0003811.1	transcript:Zm00001eb060670_T001
EVM0003811.1	transcript:Zm00001eb004670_T002
EVM0003811.1	transcript:Zm00001eb301280_T001
EVM0002416.1	transcript:Zm00001eb428800_T001

## Sheet: Aditional file  Table S3
	Additional file: Table S3 The detail imformation of cis-elements
	Hormone responsiveness							Stress responsiveness								Plant development and metabolism
	abscisic acid responsiveness	MeJA responsiveness	auxin-responsive element	auxin responsiveness	gibberellin responsiveness	salicylic acid responsiveness	Hormone responsiveness	drought-inducibility	low-temperature responsiveness	anaerobic induction	anoxic specific inducibility	defense and stress responsiveness	light responsiveness	heat stress responsiveness	Stress responsiveness	zein metabolism regulation	circadian control	endosperm expression	meristem expression	Plant development and metabolism
SmHsf9	0	1	0	0	0	1	2	0	1	1	0	1	1	0	4	0	0	0	3	3
SmHsf21	5	1	0	0	2	1	9	3	2	4	0	0	7	0	16	0	0	0	0	0
SmHsf6	4	2	1	1	0	1	9	0	0	2	0	1	7	0	10	1	1	0	0	2
SmHsf35	5	2	0	0	0	3	10	3	1	1	2	1	12	0	20	1	0	0	0	1
SmHsf13	1	1	0	0	1	0	3	1	0	0	0	0	2	0	3	0	0	0	0	0
SmHsf30	5	7	1	1	1	1	16	3	1	2	0	0	5	0	11	0	1	1	1	3
SmHsf14	6	1	1	1	1	1	11	0	0	3	0	0	8	0	11	0	1	0	2	3
SmHsf20	1	4	0	0	0	0	5	2	0	4	0	0	6	0	12	0	0	0	0	0
SmHsf26	1	2	0	0	1	0	4	0	0	1	0	0	4	0	5	0	0	0	0	0
SmHsf12	5	0	1	1	0	2	9	1	1	7	0	1	8	0	18	2	0	0	1	3
SmHsf10	1	1	0	0	0	0	2	1	2	3	0	0	2	0	8	0	1	0	0	1
SmHsf11	1	1	0	0	0	0	2	1	2	2	0	0	2	0	7	0	1	0	0	1
SmHsf25	1	1	0	0	0	2	4	0	2	0	0	2	1	0	5	2	0	0	2	4
SmHsf4	0	1	0	0	0	1	2	0	0	1	0	0	2	1	4	0	1	0	2	3
SmHsf8	0	2	0	0	0	2	4	2	0	1	0	0	5	0	8	0	0	0	1	1
SmHsf23	1	3	0	0	0	1	5	0	0	0	0	0	3	0	3	0	0	0	1	1
SmHsf34	2	3	0	0	3	1	9	1	0	4	0	0	4	0	9	0	0	0	1	1
SmHsf31	0	1	1	1	3	2	8	1	0	1	0	0	3	0	5	0	0	1	2	3
SmHsf2	8	3	3	3	2	2	21	1	2	1	0	1	14	0	19	0	0	0	1	1
SmHsf15	0	1	0	0	0	0	1	0	0	0	0	1	3	0	4	0	0	0	0	0
SmHsf16	0	0	0	1	0	1	2	0	1	0	0	1	0	0	2	0	0	0	0	0
SmHsf17	1	0	1	1	0	1	4	0	0	2	1	0	4	0	7	0	0	0	1	1
SmHsf33	3	2	0	0	1	0	6	0	0	0	0	0	4	0	4	1	0	0	1	2
SmHsf1	6	1	0	0	0	0	7	1	1	1	0	0	9	0	12	0	0	0	0	0
SmHsf7	6	1	0	0	2	0	9	1	3	3	2	0	8	0	17	0	1	1	0	2
SmHsf24	3	0	0	1	3	1	8	0	1	1	0	0	5	0	7	1	0	0	0	1
SmHsf5	1	0	0	0	0	1	2	0	0	0	0	0	4	0	4	0	0	0	0	0
SmHsf32	1	1	0	0	2	0	4	1	0	2	0	0	2	0	5	0	0	0	0	0
SmHsf3	3	4	0	0	0	2	9	0	0	1	0	0	7	0	8	2	0	1	0	3
SmHsf19	1	1	0	1	2	2	7	2	0	3	0	0	3	0	8	1	0	1	0	2
SmHsf22	1	1	0	0	1	0	3	0	1	0	0	0	2	0	3	0	0	0	0	0
SmHsf18	3	1	0	1	1	4	10	0	2	1	0	1	10	0	14	0	0	0	1	1
SmHsf27	3	0	0	1	1	1	6	0	1	0	0	0	4	0	5	2	0	1	1	4
SmHsf28	5	1	0	0	1	1	8	1	0	1	0	0	4	0	6	1	0	1	1	3
SmHsf29	7	3	0	1	0	1	12	3	0	1	1	0	13	0	18	3	2	0	0	5

## Sheet: Aditional file  Table S4
Additional file: Table S4 The interaction network analysis
Gene Id	Gene Id	E-value
AT1G01060	EVM0001289.1	4.18e-06
AT1G01060	EVM0002416.1	8.36e-06
AT1G01060	EVM0002416.1	8.36e-06
AT1G01060	EVM0014116.1	4.18e-06
AT1G01060	EVM0022005.1	8.36e-06
AT1G01250	EVM0010800.1	1.92e-06
AT1G01250	EVM0010800.1	7.55e-06
AT1G01250	EVM0010800.1	1.12e-06
AT1G01250	EVM0012493.3	1.95e-06
AT1G01250	EVM0012493.3	8.38e-07
AT1G01250	EVM0027188.1	6.67e-06
AT1G01250	EVM0027188.1	5.47e-06
AT1G01260	EVM0013673.1	2.46e-06
AT1G01260	EVM0013673.1	2.46e-06
AT1G01260	EVM0022005.1	7.32e-06
AT1G01720	EVM0007734.1	2.18e-06
AT1G01720	EVM0012493.3	5.56e-06
AT1G01720	EVM0022005.1	7.68e-07
AT1G02065	EVM0000817.1	2.85e-06
AT1G02230	EVM0012123.1	3.82e-06
AT1G02230	EVM0014653.1	7.7e-06
AT1G02250	EVM0022005.1	8.22e-06
AT1G03800	EVM0001289.1	2.9e-06
AT1G03800	EVM0001289.1	1.98e-07
AT1G03800	EVM0001289.1	1.17e-07
AT1G03800	EVM0001289.1	1.11e-06
AT1G03800	EVM0002416.1	9.64e-06
AT1G03800	EVM0003304.1	4.11e-06
AT1G03800	EVM0006191.1	2.02e-07
AT1G03800	EVM0006191.1	6.8e-07
AT1G03800	EVM0006191.1	2.02e-07
AT1G03800	EVM0006191.1	6.43e-07
AT1G03800	EVM0006191.1	1.02e-07
AT1G03800	EVM0006191.1	6.23e-06
AT1G03800	EVM0006191.1	2.04e-07
AT1G03800	EVM0006191.1	6.19e-06
AT1G03800	EVM0006191.1	4.95e-07
AT1G03800	EVM0006191.1	1.79e-08
AT1G03800	EVM0006191.1	6.8e-07
AT1G03800	EVM0006922.1	9.04e-06
AT1G03800	EVM0006922.1	4.54e-07
AT1G03800	EVM0006922.1	1.47e-09
AT1G03800	EVM0010800.1	6.71e-06
AT1G03800	EVM0010800.1	2.53e-07
AT1G03800	EVM0010800.1	9.64e-10
AT1G03800	EVM0010800.1	2.58e-13
AT1G03800	EVM0010800.1	4.19e-09
AT1G03800	EVM0010800.1	1.15e-06
AT1G03800	EVM0012493.3	3.54e-09
AT1G03800	EVM0012493.3	2.55e-11
AT1G03800	EVM0012493.3	9e-09
AT1G03800	EVM0012493.3	4.25e-07
AT1G03800	EVM0012493.3	3.74e-06
AT1G03800	EVM0012493.3	4.23e-06
AT1G03800	EVM0012567.1	1.9e-06
AT1G03800	EVM0013673.1	4.25e-07
AT1G03800	EVM0014653.1	9.99e-06
AT1G03800	EVM0014653.1	1.28e-06
AT1G03800	EVM0018201.1	1.83e-07
AT1G03800	EVM0020872.1	4.75e-06
AT1G03800	EVM0021531.1	7.94e-06
AT1G03800	EVM0022005.1	1.82e-06
AT1G03800	EVM0022616.1	1.07e-06
AT1G03800	EVM0022616.1	1.56e-06
AT1G03800	EVM0022616.1	9.31e-06
AT1G03800	EVM0022616.1	2.99e-07
AT1G03800	EVM0024007.1	2.92e-08
AT1G03800	EVM0024007.1	1.09e-06
AT1G03800	EVM0027188.1	9.24e-06
AT1G03800	EVM0027188.1	6.61e-07
AT1G03840	EVM0002514.1	3.18e-06
AT1G03840	EVM0022808.1	6.88e-06
AT1G06070	EVM0007734.1	9.34e-06
AT1G06070	EVM0012493.3	7.25e-06
AT1G06160	EVM0001289.1	2.49e-06
AT1G06160	EVM0001289.1	5.6e-06
AT1G06160	EVM0001289.1	6.26e-07
AT1G06160	EVM0001289.1	5.6e-06
AT1G06160	EVM0001289.1	5.6e-06
AT1G06160	EVM0002514.1	4.36e-06
AT1G06160	EVM0006191.1	6.26e-07
AT1G06160	EVM0006191.1	5.6e-06
AT1G06160	EVM0006191.1	6.26e-07
AT1G06160	EVM0006191.1	6.26e-07
AT1G06160	EVM0006191.1	6.26e-07
AT1G06160	EVM0006191.1	1.25e-06
AT1G06160	EVM0010800.1	3.73e-06
AT1G06160	EVM0012493.3	5.6e-06
AT1G06160	EVM0012493.3	6.26e-07
AT1G06160	EVM0012493.3	4.36e-06
AT1G06160	EVM0022005.1	5.6e-06
AT1G06160	EVM0022616.1	4.36e-06
AT1G06160	EVM0024007.1	9.29e-06
AT1G06180	EVM0003304.1	1.22e-06
AT1G06180	EVM0004954.1	1.89e-06
AT1G06180	EVM0004954.1	3.07e-06
AT1G06180	EVM0010800.1	1.22e-06
AT1G06180	EVM0012493.3	3.44e-06
AT1G06180	EVM0012493.3	4.86e-06
AT1G06180	EVM0020872.1	2.03e-06
AT1G06180	EVM0027188.1	3.15e-07
AT1G06180	EVM0028007.4	5.58e-06
AT1G06280	EVM0006922.1	6.93e-06
AT1G06280	EVM0006922.1	3.1e-06
AT1G06280	EVM0012493.3	2.9e-06
AT1G06280	EVM0014653.1	1.01e-06
AT1G08010	EVM0001289.1	8.18e-06
AT1G08320	EVM0007734.1	6.81e-06
AT1G08810	EVM0003304.1	3.85e-06
AT1G08810	EVM0012493.3	8.2e-08
AT1G08810	EVM0014513.1	3.29e-06
AT1G08810	EVM0014513.1	2.73e-06
AT1G08810	EVM0027188.1	5.79e-06
AT1G09530	EVM0013673.1	5.51e-06
AT1G09530	EVM0014116.1	1.91e-06
AT1G09530	EVM0014116.1	6.91e-08
AT1G09530	EVM0014513.1	4.42e-06
AT1G09530	EVM0014513.1	5.51e-06
AT1G09540	EVM0003304.1	5.05e-07
AT1G09540	EVM0003304.1	1.27e-06
AT1G09540	EVM0004954.1	4.18e-06
AT1G09540	EVM0006922.1	5.82e-06
AT1G09540	EVM0010800.1	5.05e-07
AT1G09540	EVM0012493.3	1.56e-08
AT1G09540	EVM0014513.1	9.32e-06
AT1G09540	EVM0020872.1	1.35e-06
AT1G09540	EVM0027188.1	5.68e-07
AT1G09540	EVM0028007.4	5.74e-06
AT1G09770	EVM0001289.1	1.39e-07
AT1G09770	EVM0006922.1	3.81e-06
AT1G10120	EVM0014116.1	2.31e-06
AT1G12260	EVM0003811.1	9.59e-07
AT1G12260	EVM0004220.1	9.59e-07
AT1G12260	EVM0022005.1	6.63e-06
AT1G12260	EVM0022005.1	2.23e-06
AT1G12610	EVM0012493.3	4.98e-06
AT1G12610	EVM0012493.3	1.44e-10
AT1G12630	EVM0001289.1	5.32e-06
AT1G12630	EVM0006191.1	3.26e-06
AT1G12630	EVM0006191.1	1.96e-06
AT1G12630	EVM0006922.1	6.74e-06
AT1G12630	EVM0006922.1	3.41e-08
AT1G12630	EVM0010800.1	9.83e-08
AT1G12630	EVM0010800.1	7.18e-10
AT1G12630	EVM0010800.1	6.52e-07
AT1G12630	EVM0012238.1	3.07e-06
AT1G12630	EVM0012493.3	2.01e-07
AT1G12630	EVM0012493.3	4.84e-08
AT1G12630	EVM0012493.3	1.32e-06
AT1G12630	EVM0012493.3	4.59e-06
AT1G12630	EVM0013164.1	4.84e-06
AT1G12630	EVM0020650.1	9.64e-06
AT1G12630	EVM0027188.1	2.26e-06
AT1G12630	EVM0027188.1	2.61e-06
AT1G12630	EVM0027188.1	9.62e-07
AT1G12630	EVM0027188.1	2.13e-06
AT1G13260	EVM0001289.1	1.15e-06
AT1G13260	EVM0020650.1	9.44e-06
AT1G13300	EVM0014116.1	1.38e-06
AT1G14580	EVM0002514.1	3.59e-06
AT1G14580	EVM0017861.1	6.49e-06
AT1G16490	EVM0003304.1	3.76e-06
AT1G16490	EVM0004954.1	5.78e-07
AT1G16490	EVM0004954.1	5.73e-06
AT1G16490	EVM0010800.1	3.76e-06
AT1G16490	EVM0012493.3	6.53e-06
AT1G16490	EVM0027188.1	7.32e-07
AT1G16490	EVM0028007.4	8.35e-06
AT1G18330	EVM0001289.1	6.47e-06
AT1G18330	EVM0002416.1	6e-06
AT1G18330	EVM0002416.1	6.93e-06
AT1G18330	EVM0003811.1	4.38e-06
AT1G18330	EVM0004220.1	4.38e-06
AT1G18330	EVM0007734.1	7.86e-06
AT1G18330	EVM0014116.1	4.62e-07
AT1G18330	EVM0014513.1	3.46e-06
AT1G18330	EVM0020650.1	4.38e-06
AT1G18570	EVM0012493.3	9.05e-06
AT1G18570	EVM0027188.1	1.54e-06
AT1G18570	EVM0027188.1	8.93e-06
AT1G18960	EVM0002416.1	5.96e-06
AT1G18960	EVM0002514.1	8.95e-06
AT1G18960	EVM0014513.1	7.91e-06
AT1G18960	EVM0018201.1	4.5e-08
AT1G18960	EVM0024007.1	9.05e-06
AT1G19040	EVM0012123.1	7.87e-06
AT1G19040	EVM0014513.1	4.22e-06
AT1G19210	EVM0002416.1	1.56e-06
AT1G19210	EVM0002416.1	6.73e-07
AT1G19210	EVM0003304.1	2.45e-06
AT1G19210	EVM0006922.1	6.13e-06
AT1G19210	EVM0006922.1	6.27e-06
AT1G19210	EVM0007734.1	3.81e-06
AT1G19210	EVM0007953.1	8.48e-06
AT1G19210	EVM0010800.1	8.83e-06
AT1G19210	EVM0010800.1	3.06e-06
AT1G19210	EVM0010800.1	2.21e-08
AT1G19210	EVM0012123.1	1.23e-06
AT1G19210	EVM0012123.1	1.23e-06
AT1G19210	EVM0012493.3	1.02e-06
AT1G19210	EVM0012493.3	7.41e-07
AT1G19210	EVM0012493.3	9.03e-06
AT1G19210	EVM0014653.1	2.15e-06
AT1G19210	EVM0020650.1	7.15e-06
AT1G19210	EVM0020650.1	8.57e-06
AT1G19210	EVM0020872.1	7.79e-06
AT1G19210	EVM0022005.1	3.24e-06
AT1G19210	EVM0022616.1	1.23e-06
AT1G19210	EVM0022616.1	5.83e-07
AT1G19210	EVM0027188.1	1.6e-06
AT1G19350	EVM0014116.1	1.78e-06
AT1G19350	EVM0014513.1	5.97e-06
AT1G19350	EVM0022005.1	1.38e-07
AT1G19790	EVM0003128.1	1.34e-06
AT1G19790	EVM0003304.1	6.18e-06
AT1G19790	EVM0003304.1	1.62e-07
AT1G19790	EVM0014116.1	2.29e-06
AT1G20640	EVM0006191.1	9.31e-09
AT1G20640	EVM0006191.1	3.97e-06
AT1G20640	EVM0006191.1	1.46e-06
AT1G20640	EVM0006191.1	1.78e-09
AT1G20640	EVM0006191.1	1.83e-07
AT1G20640	EVM0006191.1	6.45e-06
AT1G20640	EVM0007734.1	9.8e-06
AT1G20640	EVM0010800.1	1.03e-06
AT1G20640	EVM0010800.1	5.98e-08
AT1G20640	EVM0010800.1	2.64e-07
AT1G20640	EVM0017861.1	9.08e-06
AT1G20980	EVM0013673.1	7.44e-06
AT1G21910	EVM0001289.1	8.43e-07
AT1G21910	EVM0001289.1	2.27e-06
AT1G21910	EVM0002416.1	8.35e-07
AT1G21910	EVM0002416.1	2.05e-06
AT1G21910	EVM0002416.1	4.61e-06
AT1G21910	EVM0003128.1	8.97e-07
AT1G21910	EVM0006191.1	8.6e-06
AT1G21910	EVM0006191.1	7.04e-06
AT1G21910	EVM0006191.1	1.21e-07
AT1G21910	EVM0006922.1	2.27e-06
AT1G21910	EVM0010800.1	1.93e-09
AT1G21910	EVM0010800.1	9.82e-09
AT1G21910	EVM0010800.1	2.9e-07
AT1G21910	EVM0010800.1	3.04e-08
AT1G21910	EVM0012238.1	8.24e-06
AT1G21910	EVM0012493.3	2.49e-09
AT1G21910	EVM0012493.3	1.82e-08
AT1G21910	EVM0012493.3	4.15e-08
AT1G21910	EVM0012493.3	9.43e-06
AT1G21910	EVM0012493.3	9.36e-06
AT1G21910	EVM0012493.3	2.73e-06
AT1G21910	EVM0012493.3	3.25e-06
AT1G21910	EVM0014513.1	6.67e-06
AT1G21910	EVM0018201.1	6.99e-07
AT1G21910	EVM0018201.1	4.07e-07
AT1G21910	EVM0018201.1	6.13e-07
AT1G21910	EVM0020872.1	3.04e-06
AT1G21910	EVM0022005.1	1.56e-06
AT1G21910	EVM0022005.1	4.64e-06
AT1G21910	EVM0022616.1	5.39e-06
AT1G21910	EVM0024007.1	7.31e-06
AT1G21910	EVM0024007.1	9.36e-06
AT1G21910	EVM0027188.1	1.7e-06
AT1G21910	EVM0027188.1	1.97e-06
AT1G21910	EVM0028007.4	9.62e-06
AT1G22070	EVM0007734.1	2.67e-06
AT1G22070	EVM0018201.1	5.76e-06
AT1G22640	EVM0004954.1	9.39e-06
AT1G22640	EVM0027188.1	2.12e-06
AT1G22810	EVM0001289.1	5.17e-06
AT1G22810	EVM0001289.1	7.44e-06
AT1G22810	EVM0001289.1	6.26e-07
AT1G22810	EVM0002416.1	7.82e-06
AT1G22810	EVM0002416.1	3.89e-06
AT1G22810	EVM0002416.1	5.71e-06
AT1G22810	EVM0003128.1	2.3e-06
AT1G22810	EVM0003304.1	5.22e-06
AT1G22810	EVM0003304.1	2.99e-07
AT1G22810	EVM0003304.1	4.83e-06
AT1G22810	EVM0006191.1	5.42e-07
AT1G22810	EVM0006191.1	6.6e-07
AT1G22810	EVM0006191.1	2.55e-06
AT1G22810	EVM0006191.1	7.31e-06
AT1G22810	EVM0006191.1	5.96e-06
AT1G22810	EVM0006191.1	2.95e-06
AT1G22810	EVM0006191.1	3.65e-06
AT1G22810	EVM0006191.1	4.11e-06
AT1G22810	EVM0006922.1	5.48e-07
AT1G22810	EVM0006922.1	2.61e-08
AT1G22810	EVM0006922.1	8.77e-07
AT1G22810	EVM0006922.1	2.06e-06
AT1G22810	EVM0010800.1	1.08e-07
AT1G22810	EVM0010800.1	1.49e-07
AT1G22810	EVM0010800.1	1.35e-10
AT1G22810	EVM0010800.1	1.03e-07
AT1G22810	EVM0010800.1	4.87e-06
AT1G22810	EVM0010800.1	2.42e-07
AT1G22810	EVM0012493.3	6.5e-06
AT1G22810	EVM0012493.3	5.19e-08
AT1G22810	EVM0012493.3	2.3e-10
AT1G22810	EVM0012493.3	8.42e-06
AT1G22810	EVM0012493.3	1.12e-06
AT1G22810	EVM0012493.3	2.9e-08
AT1G22810	EVM0012493.3	8.64e-06
AT1G22810	EVM0012493.3	9.5e-06
AT1G22810	EVM0012493.3	2.18e-06
AT1G22810	EVM0012493.3	3.82e-06
AT1G22810	EVM0014653.1	4.61e-07
AT1G22810	EVM0014653.1	9.26e-07
AT1G22810	EVM0014653.1	1.86e-06
AT1G22810	EVM0014653.1	3.34e-06
AT1G22810	EVM0018201.1	5.6e-07
AT1G22810	EVM0022005.1	4.15e-06
AT1G22810	EVM0022616.1	2.18e-06
AT1G22810	EVM0022616.1	2.24e-06
AT1G22810	EVM0022616.1	6.18e-07
AT1G22810	EVM0022616.1	4.78e-06
AT1G22810	EVM0024007.1	8.02e-06
AT1G22810	EVM0024007.1	8.15e-06
AT1G22810	EVM0024007.1	8.78e-06
AT1G22810	EVM0024007.1	9.29e-06
AT1G22810	EVM0027188.1	2.32e-06
AT1G22810	EVM0027188.1	3.4e-06
AT1G22810	EVM0027188.1	2.5e-06
AT1G24260	EVM0003128.1	6.74e-06
AT1G24260	EVM0003304.1	4.32e-07
AT1G24260	EVM0003811.1	3.89e-06
AT1G24260	EVM0003811.1	2.16e-07
AT1G24260	EVM0004220.1	3.89e-06
AT1G24260	EVM0007734.1	5.86e-06
AT1G24260	EVM0010800.1	4.32e-07
AT1G24260	EVM0012493.3	4.13e-07
AT1G24260	EVM0013164.1	1.18e-06
AT1G24260	EVM0013164.1	3.1e-06
AT1G24260	EVM0013164.1	3.53e-06
AT1G24260	EVM0014116.1	9.99e-07
AT1G24260	EVM0022808.1	8.33e-06
AT1G24260	EVM0024007.1	2.16e-07
AT1G24260	EVM0024007.1	3.91e-08
AT1G24260	EVM0027188.1	9.9e-06
AT1G25340	EVM0001289.1	8.8e-06
AT1G25340	EVM0006191.1	7.59e-06
AT1G25550	EVM0014116.1	5.15e-06
AT1G25550	EVM0027188.1	5.69e-06
AT1G25550	EVM0027188.1	5.69e-06
AT1G27360	EVM0014653.1	8.18e-06
AT1G27730	EVM0013673.1	4.1e-06
AT1G28160	EVM0001289.1	5.42e-06
AT1G28160	EVM0001289.1	7.68e-08
AT1G28160	EVM0001289.1	1.21e-06
AT1G28160	EVM0002416.1	6.22e-06
AT1G28160	EVM0003304.1	8.8e-06
AT1G28160	EVM0006191.1	3.15e-06
AT1G28160	EVM0006191.1	2.37e-08
AT1G28160	EVM0006191.1	3.15e-06
AT1G28160	EVM0006191.1	2.37e-08
AT1G28160	EVM0006191.1	1.22e-06
AT1G28160	EVM0006191.1	1.35e-06
AT1G28160	EVM0006191.1	2.83e-07
AT1G28160	EVM0006191.1	3e-07
AT1G28160	EVM0006191.1	7.27e-06
AT1G28160	EVM0006191.1	2.37e-08
AT1G28160	EVM0006191.1	4.21e-06
AT1G28160	EVM0006191.1	1.9e-06
AT1G28160	EVM0006922.1	3.17e-07
AT1G28160	EVM0006922.1	3.5e-07
AT1G28160	EVM0006922.1	4.75e-08
AT1G28160	EVM0006922.1	8.42e-07
AT1G28160	EVM0010800.1	8.85e-08
AT1G28160	EVM0010800.1	1.81e-09
AT1G28160	EVM0010800.1	4.09e-08
AT1G28160	EVM0010800.1	3.82e-06
AT1G28160	EVM0012493.3	3.05e-06
AT1G28160	EVM0012493.3	1.06e-10
AT1G28160	EVM0012493.3	1.63e-08
AT1G28160	EVM0012493.3	3.07e-06
AT1G28160	EVM0012493.3	2.65e-06
AT1G28160	EVM0014653.1	5.42e-06
AT1G28160	EVM0014653.1	1.38e-06
AT1G28160	EVM0022005.1	8.14e-06
AT1G28160	EVM0022616.1	1.33e-07
AT1G28160	EVM0022616.1	1.72e-06
AT1G28160	EVM0024007.1	2.07e-06
AT1G28160	EVM0027188.1	7.37e-06
AT1G28160	EVM0027188.1	1.54e-06
AT1G28160	EVM0027188.1	6.59e-06
AT1G28160	EVM0027188.1	2.19e-06
AT1G28160	EVM0027188.1	5.33e-07
AT1G28160	EVM0027188.1	2.23e-06
AT1G28160	EVM0028007.4	6.92e-06
AT1G28160	EVM0028007.4	9.18e-06
AT1G28300	EVM0000817.1	9.64e-06
AT1G28300	EVM0004954.1	9.64e-06
AT1G28300	EVM0018201.1	9.64e-06
AT1G28300	EVM0024007.1	9.64e-06
AT1G28300	EVM0024007.1	9.64e-06
AT1G28360	EVM0001289.1	5.6e-06
AT1G28360	EVM0001289.1	6.26e-07
AT1G28360	EVM0001289.1	5.6e-06
AT1G28360	EVM0001289.1	5.6e-06
AT1G28360	EVM0002514.1	4.36e-06
AT1G28360	EVM0006191.1	6.26e-07
AT1G28360	EVM0006191.1	5.6e-06
AT1G28360	EVM0006191.1	6.26e-07
AT1G28360	EVM0006191.1	6.26e-07
AT1G28360	EVM0006191.1	6.26e-07
AT1G28360	EVM0006191.1	9.97e-06
AT1G28360	EVM0010800.1	1.87e-06
AT1G28360	EVM0012493.3	5.6e-06
AT1G28360	EVM0012493.3	6.26e-07
AT1G28360	EVM0012493.3	4.36e-06
AT1G28360	EVM0022005.1	5.6e-06
AT1G28360	EVM0022616.1	4.36e-06
AT1G28360	EVM0027188.1	9.97e-06
AT1G28360	EVM0027188.1	9.97e-06
AT1G28360	EVM0027188.1	2.49e-06
AT1G28360	EVM0027188.1	2.49e-06
AT1G28360	EVM0028007.4	2.49e-06
AT1G28360	EVM0028007.4	2.49e-06
AT1G28360	EVM0028007.4	9.97e-06
AT1G28370	EVM0001289.1	1.39e-06
AT1G28370	EVM0001289.1	9.2e-06
AT1G28370	EVM0001289.1	1.3e-07
AT1G28370	EVM0001289.1	8.94e-07
AT1G28370	EVM0002416.1	6.59e-06
AT1G28370	EVM0003128.1	6.91e-06
AT1G28370	EVM0003304.1	4.11e-06
AT1G28370	EVM0006191.1	6.25e-06
AT1G28370	EVM0006191.1	3.66e-08
AT1G28370	EVM0006191.1	6.25e-06
AT1G28370	EVM0006191.1	3.66e-08
AT1G28370	EVM0006191.1	1.19e-06
AT1G28370	EVM0006191.1	2.01e-06
AT1G28370	EVM0006191.1	2.82e-07
AT1G28370	EVM0006191.1	8.41e-06
AT1G28370	EVM0006191.1	7.25e-07
AT1G28370	EVM0006191.1	5.3e-06
AT1G28370	EVM0006191.1	3.66e-08
AT1G28370	EVM0006191.1	1.71e-06
AT1G28370	EVM0006922.1	4.69e-07
AT1G28370	EVM0006922.1	1.94e-07
AT1G28370	EVM0006922.1	6.72e-08
AT1G28370	EVM0006922.1	7.47e-07
AT1G28370	EVM0010800.1	4.32e-08
AT1G28370	EVM0010800.1	9.81e-10
AT1G28370	EVM0010800.1	8.44e-09
AT1G28370	EVM0010800.1	1.43e-06
AT1G28370	EVM0012493.3	1.44e-06
AT1G28370	EVM0012493.3	8.75e-11
AT1G28370	EVM0012493.3	1.19e-08
AT1G28370	EVM0012493.3	3.55e-06
AT1G28370	EVM0012493.3	1.8e-06
AT1G28370	EVM0013673.1	9.55e-06
AT1G28370	EVM0013673.1	6.15e-06
AT1G28370	EVM0014653.1	5.96e-06
AT1G28370	EVM0014653.1	4.93e-07
AT1G28370	EVM0022616.1	2.22e-07
AT1G28370	EVM0022616.1	8.23e-07
AT1G28370	EVM0024007.1	4.84e-07
AT1G28370	EVM0024007.1	7.81e-06
AT1G28370	EVM0027188.1	3.33e-06
AT1G28370	EVM0027188.1	3.87e-07
AT1G28370	EVM0027188.1	1.42e-06
AT1G28370	EVM0027188.1	3.92e-06
AT1G28370	EVM0027188.1	8.46e-07
AT1G28370	EVM0027188.1	6.15e-06
AT1G28370	EVM0027188.1	4.46e-06
AT1G28370	EVM0028007.4	9.41e-06
AT1G28470	EVM0014116.1	2.26e-06
AT1G28470	EVM0022005.1	2.09e-06
AT1G29160	EVM0000817.1	7.94e-06
AT1G29160	EVM0000817.1	3.71e-06
AT1G29160	EVM0003304.1	2.59e-07
AT1G29160	EVM0004220.1	2.9e-07
AT1G29160	EVM0004954.1	5.89e-06
AT1G29160	EVM0012123.1	7.58e-06
AT1G29160	EVM0013164.1	4.13e-07
AT1G29160	EVM0017861.1	3.78e-06
AT1G29160	EVM0017861.1	9.82e-06
AT1G29160	EVM0017861.1	2.72e-06
AT1G29160	EVM0020650.1	8.44e-06
AT1G29160	EVM0021531.1	1.41e-06
AT1G29160	EVM0022005.1	2.36e-06
AT1G29160	EVM0024007.1	1.8e-06
AT1G29160	EVM0024007.1	4.21e-07
AT1G29160	EVM0024007.1	5.67e-07
AT1G29160	EVM0024007.1	5.98e-06
AT1G29160	EVM0024007.1	4.04e-07
AT1G29160	EVM0024007.1	2.2e-06
AT1G29160	EVM0027188.1	3.91e-06
AT1G29160	EVM0027188.1	9.53e-06
AT1G29280	EVM0006922.1	3.54e-07
AT1G29280	EVM0006922.1	3.54e-07
AT1G29860	EVM0003128.1	5.48e-06
AT1G29860	EVM0006922.1	3.54e-07
AT1G29860	EVM0006922.1	3.54e-07
AT1G29860	EVM0012238.1	7.34e-06
AT1G30210	EVM0000817.1	7.56e-06
AT1G30210	EVM0002416.1	1.1e-06
AT1G30210	EVM0003128.1	8.65e-06
AT1G30210	EVM0007734.1	1.08e-06
AT1G30210	EVM0013673.1	3.4e-06
AT1G30210	EVM0018201.1	6.74e-06
AT1G30490	EVM0007953.1	5.62e-06
AT1G30650	EVM0003128.1	9.42e-06
AT1G30650	EVM0006922.1	2.87e-07
AT1G30650	EVM0006922.1	2.87e-07
AT1G31140	EVM0003128.1	3.46e-06
AT1G31140	EVM0003304.1	4.34e-06
AT1G31140	EVM0003811.1	4.29e-06
AT1G31140	EVM0004954.1	7.64e-06
AT1G31140	EVM0007953.1	1.65e-06
AT1G31140	EVM0010800.1	4.34e-06
AT1G31140	EVM0013164.1	4.84e-07
AT1G31140	EVM0014513.1	6.15e-06
AT1G31140	EVM0018201.1	4.81e-06
AT1G31140	EVM0024007.1	4.96e-06
AT1G31140	EVM0024007.1	1.52e-07
AT1G32150	EVM0002514.1	3.81e-06
AT1G32150	EVM0014116.1	2.86e-06
AT1G32150	EVM0014513.1	3.54e-06
AT1G32150	EVM0014513.1	1.21e-06
AT1G32150	EVM0020650.1	3.6e-07
AT1G32240	EVM0001289.1	3.34e-06
AT1G32240	EVM0012123.1	3.48e-06
AT1G32510	EVM0007953.1	8.59e-06
AT1G32510	EVM0014653.1	8.44e-06
AT1G32510	EVM0022005.1	1.74e-06
AT1G32640	EVM0013673.1	2.46e-06
AT1G32640	EVM0013673.1	2.46e-06
AT1G32870	EVM0007953.1	3.41e-06
AT1G32870	EVM0014513.1	1.42e-06
AT1G33240	EVM0027188.1	5.29e-06
AT1G34190	EVM0003811.1	6.09e-06
AT1G34190	EVM0004220.1	6.09e-06
AT1G34190	EVM0014513.1	2.34e-06
AT1G34670	EVM0012493.3	2.5e-06
AT1G34670	EVM0020650.1	8.33e-06
AT1G34670	EVM0024007.1	6.13e-06
AT1G34670	EVM0027188.1	6.47e-07
AT1G35460	EVM0018201.1	4.04e-07
AT1G35560	EVM0000817.1	4.28e-06
AT1G35560	EVM0002416.1	1.04e-07
AT1G35560	EVM0003811.1	2.75e-06
AT1G35560	EVM0004220.1	2.75e-06
AT1G35560	EVM0004954.1	8.52e-06
AT1G35560	EVM0007734.1	1.33e-06
AT1G35560	EVM0007734.1	3.56e-06
AT1G35560	EVM0012123.1	4.28e-06
AT1G35560	EVM0013214.1	2.05e-06
AT1G35560	EVM0018201.1	6.32e-06
AT1G35560	EVM0018201.1	1.46e-06
AT1G35560	EVM0027188.1	2.01e-06
AT1G36060	EVM0001289.1	6.94e-06
AT1G36060	EVM0001289.1	3.37e-06
AT1G36060	EVM0002416.1	1.25e-07
AT1G36060	EVM0002416.1	1.78e-06
AT1G36060	EVM0003128.1	7.54e-06
AT1G36060	EVM0003304.1	4.37e-06
AT1G36060	EVM0006191.1	5.71e-06
AT1G36060	EVM0006191.1	5.71e-06
AT1G36060	EVM0006191.1	5.71e-06
AT1G36060	EVM0006191.1	2e-06
AT1G36060	EVM0006922.1	3.37e-06
AT1G36060	EVM0006922.1	4.92e-06
AT1G36060	EVM0007734.1	6.38e-06
AT1G36060	EVM0010800.1	1.05e-07
AT1G36060	EVM0010800.1	7.34e-08
AT1G36060	EVM0010800.1	4.08e-08
AT1G36060	EVM0012493.3	2.23e-07
AT1G36060	EVM0012493.3	3.32e-07
AT1G36060	EVM0012493.3	1.15e-06
AT1G36060	EVM0012493.3	2.46e-06
AT1G36060	EVM0012493.3	2.17e-07
AT1G36060	EVM0013673.1	5.88e-06
AT1G36060	EVM0020872.1	9.71e-06
AT1G36060	EVM0022005.1	4.11e-06
AT1G36060	EVM0022005.1	8.78e-06
AT1G36060	EVM0022616.1	2.03e-07
AT1G36060	EVM0027188.1	1.21e-06
AT1G42990	EVM0007734.1	4.3e-06
AT1G42990	EVM0007734.1	8.9e-06
AT1G43160	EVM0001289.1	1.61e-06
AT1G43160	EVM0001289.1	2.33e-07
AT1G43160	EVM0001289.1	4.18e-06
AT1G43160	EVM0002416.1	6.58e-06
AT1G43160	EVM0003304.1	3.12e-06
AT1G43160	EVM0006191.1	9.33e-06
AT1G43160	EVM0006191.1	6.33e-08
AT1G43160	EVM0006191.1	9.33e-06
AT1G43160	EVM0006191.1	6.33e-08
AT1G43160	EVM0006191.1	9.19e-07
AT1G43160	EVM0006191.1	3.98e-06
AT1G43160	EVM0006191.1	9.19e-07
AT1G43160	EVM0006191.1	5.5e-07
AT1G43160	EVM0006191.1	6.89e-06
AT1G43160	EVM0006191.1	6.33e-08
AT1G43160	EVM0006191.1	4.11e-06
AT1G43160	EVM0006922.1	7.49e-07
AT1G43160	EVM0006922.1	1.97e-06
AT1G43160	EVM0006922.1	5.47e-08
AT1G43160	EVM0006922.1	4.98e-06
AT1G43160	EVM0010800.1	3.03e-08
AT1G43160	EVM0010800.1	7.7e-10
AT1G43160	EVM0010800.1	1.74e-08
AT1G43160	EVM0010800.1	2.82e-06
AT1G43160	EVM0012493.3	4.67e-06
AT1G43160	EVM0012493.3	2.06e-10
AT1G43160	EVM0012493.3	2.99e-08
AT1G43160	EVM0012493.3	1.53e-06
AT1G43160	EVM0012493.3	1.81e-06
AT1G43160	EVM0012567.1	9.61e-06
AT1G43160	EVM0013673.1	9.97e-06
AT1G43160	EVM0013673.1	7.91e-06
AT1G43160	EVM0014653.1	1.92e-06
AT1G43160	EVM0014653.1	8.37e-07
AT1G43160	EVM0022616.1	2.67e-07
AT1G43160	EVM0022616.1	9.61e-06
AT1G43160	EVM0022616.1	4.28e-06
AT1G43160	EVM0024007.1	1.5e-06
AT1G43160	EVM0024007.1	1.2e-06
AT1G43160	EVM0024007.1	5.21e-06
AT1G43160	EVM0027188.1	7.54e-06
AT1G43160	EVM0027188.1	2.24e-07
AT1G43160	EVM0027188.1	1.92e-06
AT1G43160	EVM0027188.1	1.49e-06
AT1G43160	EVM0027188.1	6.41e-07
AT1G43160	EVM0027188.1	3.79e-06
AT1G43160	EVM0027188.1	4.79e-06
AT1G43700	EVM0006922.1	6.06e-06
AT1G43700	EVM0006922.1	6.06e-06
AT1G44830	EVM0001289.1	2.68e-06
AT1G44830	EVM0001289.1	1.37e-06
AT1G44830	EVM0002416.1	5.37e-06
AT1G44830	EVM0002416.1	3.7e-06
AT1G44830	EVM0003128.1	1.11e-06
AT1G44830	EVM0003304.1	9.88e-07
AT1G44830	EVM0006191.1	9.5e-06
AT1G44830	EVM0006191.1	9.5e-06
AT1G44830	EVM0006191.1	1.51e-06
AT1G44830	EVM0006191.1	7.87e-07
AT1G44830	EVM0006191.1	9.5e-06
AT1G44830	EVM0006922.1	6.52e-06
AT1G44830	EVM0006922.1	1.23e-07
AT1G44830	EVM0010800.1	1.32e-10
AT1G44830	EVM0010800.1	4e-09
AT1G44830	EVM0010800.1	1.13e-07
AT1G44830	EVM0010800.1	2.04e-07
AT1G44830	EVM0012493.3	2.8e-09
AT1G44830	EVM0012493.3	1.04e-07
AT1G44830	EVM0012493.3	6.54e-07
AT1G44830	EVM0012493.3	6e-06
AT1G44830	EVM0012493.3	1.89e-06
AT1G44830	EVM0012493.3	6.29e-06
AT1G44830	EVM0012493.3	2.73e-06
AT1G44830	EVM0014653.1	8.07e-06
AT1G44830	EVM0014653.1	4.79e-06
AT1G44830	EVM0018201.1	9.41e-07
AT1G44830	EVM0020872.1	5.54e-06
AT1G44830	EVM0022005.1	2.37e-06
AT1G44830	EVM0022616.1	7.74e-06
AT1G44830	EVM0022616.1	3.76e-06
AT1G44830	EVM0024007.1	5.19e-07
AT1G44830	EVM0024007.1	3.11e-06
AT1G44830	EVM0027188.1	1.18e-06
AT1G44830	EVM0027188.1	4.69e-06
AT1G44830	EVM0027188.1	6.34e-06
AT1G44830	EVM0027188.1	2.37e-06
AT1G45249	EVM0002514.1	9.84e-06
AT1G45249	EVM0014116.1	1.81e-06
AT1G45249	EVM0014513.1	6.65e-06
AT1G45249	EVM0014513.1	4.27e-07
AT1G45249	EVM0020650.1	8.38e-07
AT1G45249	EVM0020650.1	8.71e-06
AT1G46264	EVM0002416.1	1.81e-06
AT1G46264	EVM0002416.1	3.62e-06
AT1G46264	EVM0002416.1	1.98e-06
AT1G46264	EVM0002416.1	3.6e-07
AT1G46264	EVM0006191.1	3.08e-07
AT1G46264	EVM0012493.3	8.33e-07
AT1G46264	EVM0014116.1	2.28e-08
AT1G46264	EVM0018201.1	4.85e-07
AT1G46264	EVM0020650.1	2.46e-07
AT1G46768	EVM0001289.1	6.78e-06
AT1G46768	EVM0001289.1	1.36e-06
AT1G46768	EVM0002416.1	9.56e-08
AT1G46768	EVM0002416.1	9.88e-06
AT1G46768	EVM0006191.1	1.97e-06
AT1G46768	EVM0006191.1	1.97e-06
AT1G46768	EVM0006191.1	8.05e-06
AT1G46768	EVM0006191.1	1.97e-06
AT1G46768	EVM0006191.1	1.08e-06
AT1G46768	EVM0006922.1	3.45e-06
AT1G46768	EVM0006922.1	3.34e-06
AT1G46768	EVM0010800.1	4.99e-08
AT1G46768	EVM0010800.1	1.3e-08
AT1G46768	EVM0010800.1	2.67e-07
AT1G46768	EVM0012493.3	7.56e-07
AT1G46768	EVM0012493.3	7.46e-08
AT1G46768	EVM0012493.3	8.13e-07
AT1G46768	EVM0012493.3	8.57e-06
AT1G46768	EVM0012493.3	6.64e-08
AT1G46768	EVM0022005.1	4.5e-06
AT1G46768	EVM0022616.1	2.51e-06
AT1G46768	EVM0027188.1	1.28e-06
AT1G49010	EVM0007734.1	2.35e-06
AT1G49010	EVM0020872.1	1.08e-07
AT1G49480	EVM0000817.1	8.86e-06
AT1G49480	EVM0003128.1	1.98e-06
AT1G49480	EVM0003128.1	4.09e-07
AT1G49480	EVM0003128.1	2.02e-07
AT1G49480	EVM0003128.1	1.77e-06
AT1G49480	EVM0003128.1	3.58e-06
AT1G49480	EVM0003128.1	6.35e-06
AT1G49480	EVM0003304.1	1.98e-06
AT1G49480	EVM0003304.1	7.37e-06
AT1G49480	EVM0003304.1	7.73e-06
AT1G49480	EVM0004220.1	9.47e-06
AT1G49480	EVM0004220.1	5.36e-06
AT1G49480	EVM0004220.1	2.54e-06
AT1G49480	EVM0010800.1	3.65e-06
AT1G49480	EVM0010800.1	4.09e-07
AT1G49480	EVM0010800.1	2.02e-07
AT1G49480	EVM0010800.1	2.02e-07
AT1G49480	EVM0010800.1	1.77e-06
AT1G49480	EVM0010800.1	7.6e-06
AT1G49480	EVM0012567.1	2.9e-07
AT1G49480	EVM0012567.1	4.09e-07
AT1G49480	EVM0012567.1	2.02e-07
AT1G49480	EVM0012567.1	2.02e-07
AT1G49480	EVM0012567.1	2.02e-07
AT1G49480	EVM0012567.1	1.77e-06
AT1G49480	EVM0012567.1	7.6e-06
AT1G49480	EVM0013673.1	3.65e-06
AT1G49480	EVM0014116.1	9.26e-08
AT1G49480	EVM0014116.1	2.02e-07
AT1G49480	EVM0014116.1	2.02e-07
AT1G49480	EVM0014116.1	2.02e-07
AT1G49480	EVM0014116.1	2.02e-07
AT1G49480	EVM0014653.1	8.86e-06
AT1G49480	EVM0020872.1	8.69e-07
AT1G49480	EVM0020872.1	6.67e-06
AT1G49480	EVM0020872.1	6.01e-06
AT1G49480	EVM0020872.1	2.43e-06
AT1G49480	EVM0020872.1	6.21e-06
AT1G49480	EVM0021531.1	5.92e-07
AT1G49480	EVM0021531.1	4.09e-07
AT1G49480	EVM0021531.1	2.02e-07
AT1G49480	EVM0021531.1	2.02e-07
AT1G49480	EVM0021531.1	2.02e-07
AT1G49480	EVM0021531.1	2.02e-07
AT1G49480	EVM0021531.1	2.02e-07
AT1G49480	EVM0021531.1	2.02e-07
AT1G49480	EVM0021531.1	2.02e-07
AT1G49480	EVM0021531.1	2.02e-07
AT1G49480	EVM0021531.1	2.02e-07
AT1G49480	EVM0021531.1	2.02e-07
AT1G49480	EVM0021531.1	2.02e-07
AT1G49480	EVM0021531.1	2.02e-07
AT1G49480	EVM0021531.1	7.48e-07
AT1G49480	EVM0021531.1	1.44e-06
AT1G49480	EVM0021531.1	3.08e-06
AT1G49480	EVM0021531.1	3.77e-06
AT1G49480	EVM0021531.1	8.35e-07
AT1G49480	EVM0021531.1	4.93e-06
AT1G49480	EVM0021531.1	4.69e-06
AT1G49480	EVM0021531.1	2.6e-06
AT1G49480	EVM0021531.1	5.19e-06
AT1G49480	EVM0022005.1	7.73e-06
AT1G49480	EVM0022005.1	4.95e-06
AT1G49480	EVM0022005.1	2.19e-06
AT1G49480	EVM0022005.1	3.76e-07
AT1G49480	EVM0022616.1	1.44e-06
AT1G49480	EVM0022616.1	7.48e-07
AT1G49480	EVM0022616.1	2.02e-07
AT1G49480	EVM0022616.1	6.08e-06
AT1G49480	EVM0024007.1	2.11e-06
AT1G49480	EVM0027188.1	7.37e-06
AT1G49480	EVM0027188.1	5.94e-06
AT1G49480	EVM0028007.4	4.6e-07
AT1G49480	EVM0028007.4	1.77e-06
AT1G49480	EVM0028007.4	2.02e-07
AT1G49480	EVM0028007.4	2.02e-07
AT1G49480	EVM0028007.4	2.02e-07
AT1G49720	EVM0001289.1	6.27e-06
AT1G49720	EVM0003128.1	7.81e-06
AT1G49720	EVM0013214.1	6.09e-06
AT1G49720	EVM0013673.1	1.62e-06
AT1G49720	EVM0014116.1	3.86e-07
AT1G49720	EVM0014513.1	4.18e-06
AT1G49720	EVM0014513.1	9.41e-08
AT1G49720	EVM0020650.1	2.19e-07
AT1G50640	EVM0001289.1	6.69e-07
AT1G50640	EVM0001289.1	1.15e-07
AT1G50640	EVM0001289.1	1.55e-06
AT1G50640	EVM0002416.1	5.28e-06
AT1G50640	EVM0003304.1	4.91e-06
AT1G50640	EVM0006191.1	3.19e-06
AT1G50640	EVM0006191.1	2.73e-08
AT1G50640	EVM0006191.1	3.19e-06
AT1G50640	EVM0006191.1	2.73e-08
AT1G50640	EVM0006191.1	6.43e-07
AT1G50640	EVM0006191.1	2.44e-06
AT1G50640	EVM0006191.1	3.42e-07
AT1G50640	EVM0006191.1	8.7e-06
AT1G50640	EVM0006191.1	2.94e-07
AT1G50640	EVM0006191.1	4.02e-06
AT1G50640	EVM0006191.1	2.73e-08
AT1G50640	EVM0006191.1	3.92e-06
AT1G50640	EVM0006191.1	2.63e-06
AT1G50640	EVM0006922.1	4.31e-07
AT1G50640	EVM0006922.1	5.57e-07
AT1G50640	EVM0006922.1	2.05e-08
AT1G50640	EVM0006922.1	2.1e-06
AT1G50640	EVM0010800.1	2.09e-08
AT1G50640	EVM0010800.1	1.44e-09
AT1G50640	EVM0010800.1	2e-08
AT1G50640	EVM0010800.1	1.06e-06
AT1G50640	EVM0012493.3	1.75e-06
AT1G50640	EVM0012493.3	9.66e-11
AT1G50640	EVM0012493.3	2.34e-08
AT1G50640	EVM0012493.3	8.07e-06
AT1G50640	EVM0012493.3	2.61e-06
AT1G50640	EVM0012493.3	1.86e-06
AT1G50640	EVM0013673.1	6.17e-06
AT1G50640	EVM0014653.1	7.48e-06
AT1G50640	EVM0014653.1	8.69e-07
AT1G50640	EVM0022005.1	9.89e-06
AT1G50640	EVM0022616.1	2.94e-07
AT1G50640	EVM0022616.1	1.55e-06
AT1G50640	EVM0024007.1	1.01e-06
AT1G50640	EVM0024007.1	4.69e-06
AT1G50640	EVM0027188.1	2.53e-06
AT1G50640	EVM0027188.1	2.84e-07
AT1G50640	EVM0027188.1	1.33e-06
AT1G50640	EVM0027188.1	8.83e-06
AT1G50640	EVM0027188.1	2.15e-06
AT1G50640	EVM0027188.1	4.75e-06
AT1G50640	EVM0027188.1	1.46e-06
AT1G50640	EVM0028007.4	6.17e-06
AT1G51140	EVM0018201.1	5.61e-06
AT1G51220	EVM0007734.1	5.85e-06
AT1G51220	EVM0020872.1	5.85e-06
AT1G51600	EVM0002514.1	4.28e-07
AT1G51600	EVM0003811.1	9.94e-06
AT1G51600	EVM0003811.1	3.46e-07
AT1G51600	EVM0004220.1	9.94e-06
AT1G51600	EVM0004220.1	3.46e-07
AT1G51600	EVM0007734.1	4.81e-07
AT1G51600	EVM0010800.1	1.91e-06
AT1G51600	EVM0012123.1	5.01e-07
AT1G51600	EVM0012238.1	4.39e-06
AT1G51600	EVM0021531.1	2.2e-06
AT1G51600	EVM0021531.1	1.26e-07
AT1G51600	EVM0021531.1	1.28e-06
AT1G51600	EVM0021531.1	3e-06
AT1G51600	EVM0024007.1	6.05e-06
AT1G51600	EVM0024007.1	3.31e-06
AT1G51600	EVM0024007.1	6.08e-07
AT1G51600	EVM0027188.1	3.2e-06
AT1G51600	EVM0027188.1	1.05e-06
AT1G51600	EVM0027188.1	3.86e-06
AT1G51700	EVM0000817.1	5.96e-06
AT1G51700	EVM0000817.1	3.37e-06
AT1G51700	EVM0000817.1	2.07e-06
AT1G51700	EVM0000817.1	1.1e-06
AT1G51700	EVM0003304.1	4.07e-06
AT1G51700	EVM0003304.1	4.21e-07
AT1G51700	EVM0003811.1	1.58e-06
AT1G51700	EVM0004220.1	1.58e-06
AT1G51700	EVM0004220.1	1.68e-06
AT1G51700	EVM0004954.1	8.44e-06
AT1G51700	EVM0012238.1	6.74e-06
AT1G51700	EVM0013164.1	3.12e-06
AT1G51700	EVM0014653.1	2.62e-06
AT1G51700	EVM0017861.1	3.71e-06
AT1G51700	EVM0020650.1	2.29e-06
AT1G51700	EVM0020650.1	2.07e-06
AT1G51700	EVM0020650.1	5.96e-06
AT1G51700	EVM0021531.1	1.21e-07
AT1G51700	EVM0021531.1	3.31e-06
AT1G51700	EVM0021531.1	7.2e-07
AT1G51700	EVM0022005.1	9.34e-06
AT1G51700	EVM0024007.1	2.43e-06
AT1G51700	EVM0024007.1	1.98e-07
AT1G51700	EVM0024007.1	6.27e-07
AT1G51700	EVM0024007.1	3.28e-07
AT1G51700	EVM0024007.1	1.83e-07
AT1G51700	EVM0024007.1	3.05e-08
AT1G51700	EVM0024007.1	1.69e-07
AT1G51700	EVM0024007.1	9.19e-06
AT1G51700	EVM0024007.1	7.53e-07
AT1G51700	EVM0027188.1	7.11e-06
AT1G51700	EVM0027188.1	3.85e-06
AT1G51700	EVM0027188.1	2.24e-07
AT1G52150	EVM0007953.1	4.38e-06
AT1G52880	EVM0022005.1	5.39e-06
AT1G53170	EVM0001289.1	1.02e-07
AT1G53170	EVM0001289.1	8.97e-06
AT1G53170	EVM0002416.1	7.46e-06
AT1G53170	EVM0003304.1	2.24e-06
AT1G53170	EVM0006191.1	2.43e-08
AT1G53170	EVM0006191.1	2.43e-08
AT1G53170	EVM0006191.1	6.75e-06
AT1G53170	EVM0006191.1	2.83e-06
AT1G53170	EVM0006191.1	3.31e-06
AT1G53170	EVM0006191.1	7.88e-07
AT1G53170	EVM0006191.1	7.67e-06
AT1G53170	EVM0006191.1	1.28e-08
AT1G53170	EVM0006191.1	1.81e-07
AT1G53170	EVM0006922.1	9.44e-07
AT1G53170	EVM0006922.1	9.28e-08
AT1G53170	EVM0006922.1	7.11e-07
AT1G53170	EVM0006922.1	2.93e-08
AT1G53170	EVM0010800.1	8.15e-08
AT1G53170	EVM0010800.1	8.3e-10
AT1G53170	EVM0010800.1	5.02e-09
AT1G53170	EVM0010800.1	1.8e-06
AT1G53170	EVM0010800.1	6.1e-06
AT1G53170	EVM0012493.3	3.47e-11
AT1G53170	EVM0012493.3	2.58e-08
AT1G53170	EVM0012493.3	3.79e-06
AT1G53170	EVM0012493.3	8.91e-07
AT1G53170	EVM0012493.3	6.6e-06
AT1G53170	EVM0013673.1	1.91e-06
AT1G53170	EVM0014653.1	3.48e-07
AT1G53170	EVM0014653.1	2.77e-07
AT1G53170	EVM0022616.1	4.5e-08
AT1G53170	EVM0022616.1	1.48e-06
AT1G53170	EVM0024007.1	2.76e-06
AT1G53170	EVM0024007.1	7.44e-07
AT1G53170	EVM0027188.1	2.63e-06
AT1G53170	EVM0027188.1	2.53e-07
AT1G53170	EVM0027188.1	7.07e-06
AT1G53170	EVM0028007.4	6.75e-06
AT1G53230	EVM0000817.1	5.28e-06
AT1G53230	EVM0002416.1	9.31e-07
AT1G53230	EVM0007734.1	1.12e-06
AT1G53230	EVM0007734.1	9.71e-06
AT1G53230	EVM0013214.1	5.25e-06
AT1G53230	EVM0018201.1	4.18e-06
AT1G53910	EVM0001289.1	1.05e-07
AT1G53910	EVM0001289.1	1.81e-08
AT1G53910	EVM0001289.1	4.14e-06
AT1G53910	EVM0006191.1	1.36e-07
AT1G53910	EVM0006191.1	7.47e-07
AT1G53910	EVM0006191.1	1.22e-07
AT1G53910	EVM0006191.1	1.48e-06
AT1G53910	EVM0006191.1	1.38e-06
AT1G53910	EVM0006191.1	8.05e-06
AT1G53910	EVM0006191.1	1.04e-06
AT1G53910	EVM0006191.1	5.92e-06
AT1G53910	EVM0006191.1	1.04e-07
AT1G53910	EVM0006191.1	9.38e-06
AT1G53910	EVM0006191.1	9.45e-06
AT1G53910	EVM0006191.1	6.14e-06
AT1G53910	EVM0006922.1	1.66e-06
AT1G53910	EVM0006922.1	1.52e-09
AT1G53910	EVM0006922.1	1.91e-06
AT1G53910	EVM0006922.1	1.77e-07
AT1G53910	EVM0010800.1	2.27e-06
AT1G53910	EVM0010800.1	1.9e-06
AT1G53910	EVM0010800.1	2.76e-08
AT1G53910	EVM0010800.1	2.71e-09
AT1G53910	EVM0010800.1	2.54e-06
AT1G53910	EVM0010800.1	3.02e-06
AT1G53910	EVM0012493.3	2.83e-08
AT1G53910	EVM0012493.3	1.25e-08
AT1G53910	EVM0012493.3	2.67e-07
AT1G53910	EVM0012493.3	4.34e-06
AT1G53910	EVM0012493.3	1.44e-06
AT1G53910	EVM0012493.3	1.16e-06
AT1G53910	EVM0012493.3	5.15e-06
AT1G53910	EVM0013673.1	8.05e-06
AT1G53910	EVM0014653.1	4.05e-06
AT1G53910	EVM0014653.1	2.62e-06
AT1G53910	EVM0022005.1	9e-06
AT1G53910	EVM0022616.1	3.07e-06
AT1G53910	EVM0022616.1	2.98e-07
AT1G53910	EVM0022616.1	3.19e-06
AT1G53910	EVM0024007.1	3.02e-06
AT1G53910	EVM0024007.1	1.08e-06
AT1G53910	EVM0027188.1	4.6e-06
AT1G54330	EVM0014513.1	1.87e-06
AT1G54330	EVM0028007.4	7.53e-06
AT1G55110	EVM0002514.1	2.98e-06
AT1G55110	EVM0022808.1	9.09e-06
AT1G59640	EVM0013214.1	6.78e-06
AT1G59640	EVM0014116.1	2.14e-06
AT1G59640	EVM0014116.1	3.55e-07
AT1G59640	EVM0022005.1	1.26e-06
AT1G61110	EVM0012123.1	9.64e-06
AT1G61110	EVM0012238.1	9.64e-06
AT1G61110	EVM0013673.1	9.64e-06
AT1G62300	EVM0006922.1	4.25e-06
AT1G62300	EVM0006922.1	4.25e-06
AT1G63030	EVM0012493.3	4.87e-06
AT1G63030	EVM0012493.3	4.87e-06
AT1G64620	EVM0000817.1	4.49e-06
AT1G64620	EVM0000817.1	3.32e-06
AT1G64620	EVM0003304.1	8.29e-08
AT1G64620	EVM0003304.1	4.58e-06
AT1G64620	EVM0003811.1	8.49e-06
AT1G64620	EVM0003811.1	2.05e-06
AT1G64620	EVM0004220.1	8.49e-06
AT1G64620	EVM0004220.1	2.99e-07
AT1G64620	EVM0012123.1	9.15e-06
AT1G64620	EVM0012493.3	3.94e-06
AT1G64620	EVM0013164.1	2.84e-06
AT1G64620	EVM0014653.1	6.73e-06
AT1G64620	EVM0021531.1	4.39e-06
AT1G64620	EVM0022808.1	7.42e-06
AT1G64620	EVM0022808.1	7.42e-06
AT1G64620	EVM0024007.1	9.85e-06
AT1G64620	EVM0024007.1	3.62e-06
AT1G64620	EVM0024007.1	4.39e-06
AT1G64620	EVM0024007.1	4.39e-06
AT1G64620	EVM0024007.1	8.98e-06
AT1G64620	EVM0024007.1	8.17e-06
AT1G64620	EVM0024007.1	6.87e-06
AT1G64620	EVM0027188.1	6.91e-07
AT1G65620	EVM0001289.1	8.64e-06
AT1G65620	EVM0001289.1	3.02e-06
AT1G65620	EVM0002416.1	6.38e-06
AT1G65620	EVM0003128.1	1.02e-06
AT1G65620	EVM0003128.1	5.29e-06
AT1G65620	EVM0006191.1	1.03e-06
AT1G65620	EVM0006191.1	6.48e-06
AT1G65620	EVM0006922.1	2.44e-08
AT1G65620	EVM0006922.1	3.05e-09
AT1G65620	EVM0007734.1	7.55e-06
AT1G65620	EVM0010800.1	2.3e-08
AT1G65620	EVM0010800.1	5.31e-09
AT1G65620	EVM0010800.1	2.77e-08
AT1G65620	EVM0010800.1	9.46e-08
AT1G65620	EVM0012493.3	3.35e-06
AT1G65620	EVM0012493.3	9.4e-07
AT1G65620	EVM0012493.3	1.63e-07
AT1G65620	EVM0012493.3	9.58e-06
AT1G65620	EVM0012493.3	1.63e-06
AT1G65620	EVM0012493.3	1.26e-06
AT1G65620	EVM0014653.1	5.42e-06
AT1G65620	EVM0014653.1	1.03e-06
AT1G65620	EVM0014653.1	8.71e-06
AT1G65620	EVM0014653.1	8.11e-06
AT1G65620	EVM0022005.1	1.56e-06
AT1G65620	EVM0022616.1	7.2e-06
AT1G65620	EVM0024007.1	1.05e-06
AT1G65620	EVM0027188.1	5.04e-06
AT1G65620	EVM0027188.1	4.25e-07
AT1G65620	EVM0027188.1	6.79e-07
AT1G65620	EVM0027188.1	6.33e-06
AT1G65620	EVM0027188.1	4.68e-06
AT1G65910	EVM0012123.1	3.69e-06
AT1G65910	EVM0014513.1	7.26e-06
AT1G66420	EVM0007734.1	7.77e-06
AT1G66600	EVM0010800.1	9.73e-06
AT1G66600	EVM0012493.3	4.87e-06
AT1G67260	EVM0000817.1	2.64e-06
AT1G67260	EVM0001289.1	4.9e-06
AT1G67260	EVM0002416.1	4.62e-08
AT1G67260	EVM0002416.1	2.95e-08
AT1G67260	EVM0002416.1	2.23e-06
AT1G67260	EVM0003128.1	4.7e-06
AT1G67260	EVM0003811.1	4.77e-06
AT1G67260	EVM0004220.1	4.77e-06
AT1G67260	EVM0004954.1	4.05e-06
AT1G67260	EVM0007734.1	1.97e-07
AT1G67260	EVM0007734.1	1.08e-07
AT1G67260	EVM0007734.1	6.64e-06
AT1G67260	EVM0012123.1	6.35e-06
AT1G67260	EVM0012238.1	4.86e-06
AT1G67260	EVM0013214.1	1.1e-06
AT1G67260	EVM0018201.1	2.46e-06
AT1G67260	EVM0027188.1	8.36e-06
AT1G68200	EVM0014653.1	1.86e-06
AT1G68320	EVM0003304.1	8.79e-06
AT1G68550	EVM0001289.1	1.24e-06
AT1G68550	EVM0001289.1	1.78e-07
AT1G68550	EVM0001289.1	3.6e-07
AT1G68550	EVM0001289.1	7.47e-06
AT1G68550	EVM0002416.1	2.52e-06
AT1G68550	EVM0003304.1	1.09e-06
AT1G68550	EVM0003304.1	8.49e-06
AT1G68550	EVM0003304.1	8.18e-06
AT1G68550	EVM0006191.1	8.24e-06
AT1G68550	EVM0006191.1	1.18e-08
AT1G68550	EVM0006191.1	8.24e-06
AT1G68550	EVM0006191.1	1.18e-08
AT1G68550	EVM0006191.1	1.09e-06
AT1G68550	EVM0006191.1	1.43e-06
AT1G68550	EVM0006191.1	2.96e-07
AT1G68550	EVM0006191.1	6.01e-07
AT1G68550	EVM0006191.1	2.88e-06
AT1G68550	EVM0006191.1	1.18e-08
AT1G68550	EVM0006191.1	5.45e-06
AT1G68550	EVM0006191.1	1.21e-06
AT1G68550	EVM0006922.1	9.03e-07
AT1G68550	EVM0006922.1	2.03e-07
AT1G68550	EVM0006922.1	5.96e-08
AT1G68550	EVM0006922.1	3.45e-07
AT1G68550	EVM0007953.1	9.48e-06
AT1G68550	EVM0010800.1	5.86e-09
AT1G68550	EVM0010800.1	1.53e-09
AT1G68550	EVM0010800.1	6.43e-09
AT1G68550	EVM0010800.1	2.76e-06
AT1G68550	EVM0010800.1	1.81e-06
AT1G68550	EVM0012493.3	4.65e-06
AT1G68550	EVM0012493.3	1.34e-10
AT1G68550	EVM0012493.3	1.1e-08
AT1G68550	EVM0012493.3	5.99e-06
AT1G68550	EVM0012493.3	3.31e-07
AT1G68550	EVM0013673.1	5.41e-06
AT1G68550	EVM0013673.1	6.41e-06
AT1G68550	EVM0014653.1	3.84e-06
AT1G68550	EVM0014653.1	4.87e-06
AT1G68550	EVM0014653.1	6.66e-07
AT1G68550	EVM0014653.1	5.75e-06
AT1G68550	EVM0014653.1	4.22e-06
AT1G68550	EVM0022616.1	1.45e-07
AT1G68550	EVM0022616.1	8.36e-07
AT1G68550	EVM0022616.1	5.8e-06
AT1G68550	EVM0024007.1	8.06e-06
AT1G68550	EVM0024007.1	1.12e-06
AT1G68550	EVM0024007.1	6.72e-06
AT1G68550	EVM0027188.1	3.72e-06
AT1G68550	EVM0027188.1	3.75e-06
AT1G68550	EVM0027188.1	1.41e-06
AT1G68550	EVM0027188.1	4.98e-06
AT1G68670	EVM0014653.1	7.41e-06
AT1G69010	EVM0013214.1	3.39e-06
AT1G69120	EVM0000817.1	3.71e-06
AT1G69120	EVM0003304.1	4e-06
AT1G69120	EVM0007953.1	7.64e-06
AT1G69120	EVM0010800.1	4e-06
AT1G69120	EVM0012493.3	2.36e-07
AT1G69120	EVM0014116.1	1.79e-06
AT1G69120	EVM0014513.1	8.78e-06
AT1G69120	EVM0022005.1	8.23e-06
AT1G69120	EVM0024007.1	1.18e-07
AT1G69310	EVM0006922.1	3.09e-06
AT1G69310	EVM0006922.1	3.09e-06
AT1G69490	EVM0012123.1	3.19e-06
AT1G69490	EVM0014513.1	3.75e-06
AT1G69570	EVM0000817.1	1.62e-07
AT1G69570	EVM0000817.1	2.88e-07
AT1G69570	EVM0003304.1	9.89e-07
AT1G69570	EVM0003304.1	3.62e-06
AT1G69570	EVM0004220.1	8.32e-08
AT1G69570	EVM0004220.1	2e-06
AT1G69570	EVM0004954.1	9.13e-06
AT1G69570	EVM0012493.3	5.92e-06
AT1G69570	EVM0012493.3	9.57e-06
AT1G69570	EVM0013164.1	5.78e-06
AT1G69570	EVM0014513.1	8.55e-07
AT1G69570	EVM0017861.1	1.33e-07
AT1G69570	EVM0017861.1	4.12e-06
AT1G69570	EVM0017861.1	7.28e-06
AT1G69570	EVM0017861.1	3.1e-06
AT1G69570	EVM0020650.1	8.92e-06
AT1G69570	EVM0021531.1	3.6e-10
AT1G69570	EVM0021531.1	1.52e-08
AT1G69570	EVM0021531.1	1.16e-06
AT1G69570	EVM0021531.1	3.02e-06
AT1G69570	EVM0022005.1	2.14e-06
AT1G69570	EVM0024007.1	3.18e-06
AT1G69570	EVM0024007.1	1.1e-07
AT1G69570	EVM0024007.1	2.43e-08
AT1G69570	EVM0024007.1	4.56e-06
AT1G69570	EVM0024007.1	4.79e-06
AT1G69570	EVM0024007.1	2.11e-06
AT1G69570	EVM0024007.1	1.08e-07
AT1G69570	EVM0024007.1	6.16e-09
AT1G69570	EVM0024007.1	2.46e-09
AT1G69570	EVM0024007.1	1.12e-07
AT1G69570	EVM0024007.1	1.52e-09
AT1G69570	EVM0024007.1	1.03e-06
AT1G69570	EVM0024007.1	1.64e-08
AT1G69570	EVM0024007.1	2.22e-07
AT1G69570	EVM0024007.1	2.41e-06
AT1G69570	EVM0027188.1	5.63e-07
AT1G69570	EVM0027188.1	7.55e-06
AT1G69570	EVM0027188.1	4.56e-06
AT1G69570	EVM0027188.1	7.92e-06
AT1G69570	EVM0027188.1	1.8e-07
AT1G69570	EVM0027188.1	8.31e-06
AT1G69690	EVM0000817.1	1.14e-06
AT1G69690	EVM0000817.1	1.72e-06
AT1G69690	EVM0002416.1	1.63e-06
AT1G69690	EVM0002416.1	1.82e-08
AT1G69690	EVM0004954.1	3.97e-06
AT1G69690	EVM0007734.1	1.52e-06
AT1G69690	EVM0007734.1	2.28e-07
AT1G69690	EVM0007734.1	6.76e-06
AT1G69690	EVM0012123.1	5.59e-06
AT1G69690	EVM0012567.1	2.98e-06
AT1G69690	EVM0013214.1	1.14e-06
AT1G69690	EVM0018201.1	2.74e-06
AT1G69690	EVM0027188.1	1.78e-06
AT1G69780	EVM0012238.1	5.24e-06
AT1G69780	EVM0012238.1	5.24e-06
AT1G69780	EVM0012493.3	7.33e-06
AT1G69780	EVM0013164.1	6.63e-06
AT1G69780	EVM0020650.1	5.24e-06
AT1G70920	EVM0027188.1	1.95e-06
AT1G71450	EVM0001289.1	9.26e-06
AT1G71450	EVM0002416.1	1.63e-06
AT1G71450	EVM0003128.1	8.09e-06
AT1G71450	EVM0003304.1	6.57e-06
AT1G71450	EVM0006191.1	5.83e-06
AT1G71450	EVM0006191.1	6.28e-07
AT1G71450	EVM0006191.1	5.26e-07
AT1G71450	EVM0006191.1	2.78e-06
AT1G71450	EVM0006191.1	3.8e-06
AT1G71450	EVM0006191.1	3.21e-06
AT1G71450	EVM0006922.1	6.28e-06
AT1G71450	EVM0006922.1	5.24e-09
AT1G71450	EVM0006922.1	7.77e-09
AT1G71450	EVM0006922.1	6.61e-07
AT1G71450	EVM0007734.1	9.1e-06
AT1G71450	EVM0010800.1	7.88e-06
AT1G71450	EVM0010800.1	9.07e-09
AT1G71450	EVM0010800.1	4.84e-11
AT1G71450	EVM0010800.1	2.67e-11
AT1G71450	EVM0010800.1	1.56e-07
AT1G71450	EVM0010800.1	9.26e-06
AT1G71450	EVM0010800.1	3.84e-06
AT1G71450	EVM0010800.1	3.39e-06
AT1G71450	EVM0010800.1	8.02e-06
AT1G71450	EVM0012493.3	3.33e-06
AT1G71450	EVM0012493.3	4.11e-10
AT1G71450	EVM0012493.3	2.2e-06
AT1G71450	EVM0012493.3	1.33e-07
AT1G71450	EVM0012493.3	1.37e-06
AT1G71450	EVM0012493.3	9.28e-07
AT1G71450	EVM0012493.3	3.43e-06
AT1G71450	EVM0012493.3	2.65e-07
AT1G71450	EVM0012493.3	3.37e-08
AT1G71450	EVM0012493.3	2.55e-08
AT1G71450	EVM0012567.1	3.95e-06
AT1G71450	EVM0014653.1	6.57e-06
AT1G71450	EVM0014653.1	1.92e-06
AT1G71450	EVM0014653.1	2.91e-06
AT1G71450	EVM0014653.1	7.26e-07
AT1G71450	EVM0018201.1	1.2e-08
AT1G71450	EVM0018201.1	2.92e-07
AT1G71450	EVM0021531.1	4.8e-06
AT1G71450	EVM0022005.1	4.38e-06
AT1G71450	EVM0022005.1	7.13e-06
AT1G71450	EVM0022005.1	7.88e-06
AT1G71450	EVM0022616.1	9.18e-06
AT1G71450	EVM0024007.1	9.28e-08
AT1G71450	EVM0024007.1	6.79e-08
AT1G71450	EVM0027188.1	2.06e-06
AT1G71450	EVM0027188.1	5.71e-07
AT1G71450	EVM0027188.1	1.63e-08
AT1G71450	EVM0027188.1	2.86e-06
AT1G71450	EVM0027188.1	7.07e-06
AT1G71450	EVM0027188.1	2.4e-06
AT1G72010	EVM0000817.1	1.01e-06
AT1G72010	EVM0000817.1	2.55e-06
AT1G72010	EVM0002416.1	1.02e-06
AT1G72010	EVM0002416.1	1.81e-08
AT1G72010	EVM0007734.1	3.79e-07
AT1G72010	EVM0007734.1	1.45e-06
AT1G72010	EVM0012123.1	2.07e-06
AT1G72010	EVM0012567.1	6.62e-06
AT1G72010	EVM0013214.1	1.08e-06
AT1G72010	EVM0013214.1	8.66e-06
AT1G72010	EVM0018201.1	9.72e-06
AT1G72010	EVM0027188.1	2.29e-06
AT1G72050	EVM0001289.1	8.21e-06
AT1G72050	EVM0002416.1	1.29e-06
AT1G72050	EVM0003304.1	9.37e-07
AT1G72050	EVM0003304.1	9.53e-06
AT1G72050	EVM0003304.1	1.03e-06
AT1G72050	EVM0003304.1	4.3e-07
AT1G72050	EVM0006191.1	1.74e-06
AT1G72050	EVM0006191.1	2.11e-06
AT1G72050	EVM0006191.1	2.81e-06
AT1G72050	EVM0007734.1	3.4e-06
AT1G72050	EVM0007734.1	4.06e-06
AT1G72050	EVM0007734.1	8.38e-10
AT1G72050	EVM0007734.1	4.72e-10
AT1G72050	EVM0007734.1	1.01e-08
AT1G72050	EVM0007734.1	1.3e-09
AT1G72050	EVM0007734.1	1.21e-08
AT1G72050	EVM0007734.1	8.94e-07
AT1G72050	EVM0007734.1	8.89e-06
AT1G72050	EVM0007953.1	3.66e-06
AT1G72050	EVM0007953.1	8.27e-07
AT1G72050	EVM0007953.1	4.97e-08
AT1G72050	EVM0007953.1	2.2e-06
AT1G72050	EVM0010800.1	5.97e-08
AT1G72050	EVM0010800.1	7.62e-06
AT1G72050	EVM0010800.1	2.12e-07
AT1G72050	EVM0012123.1	5.76e-06
AT1G72050	EVM0012123.1	8.58e-07
AT1G72050	EVM0012123.1	2.6e-07
AT1G72050	EVM0012123.1	2.6e-07
AT1G72050	EVM0012123.1	2.6e-07
AT1G72050	EVM0012123.1	2.6e-07
AT1G72050	EVM0012123.1	2.6e-07
AT1G72050	EVM0012123.1	2.6e-07
AT1G72050	EVM0012123.1	7e-06
AT1G72050	EVM0012238.1	4.02e-06
AT1G72050	EVM0012493.3	7.91e-06
AT1G72050	EVM0012493.3	9.99e-06
AT1G72050	EVM0012493.3	2.82e-06
AT1G72050	EVM0012493.3	2.3e-06
AT1G72050	EVM0012493.3	8.41e-06
AT1G72050	EVM0012493.3	3.54e-06
AT1G72050	EVM0012493.3	2.1e-06
AT1G72050	EVM0012493.3	4.11e-07
AT1G72050	EVM0012493.3	1.35e-08
AT1G72050	EVM0012493.3	2.23e-08
AT1G72050	EVM0012493.3	9.06e-06
AT1G72050	EVM0012567.1	2.35e-06
AT1G72050	EVM0013164.1	3.75e-06
AT1G72050	EVM0013164.1	8.64e-06
AT1G72050	EVM0013673.1	1.95e-06
AT1G72050	EVM0013673.1	2.26e-06
AT1G72050	EVM0013673.1	7.98e-06
AT1G72050	EVM0013673.1	7.69e-06
AT1G72050	EVM0014513.1	7.62e-06
AT1G72050	EVM0014513.1	3.04e-06
AT1G72050	EVM0014513.1	6.18e-07
AT1G72050	EVM0014513.1	5.02e-06
AT1G72050	EVM0014653.1	4.16e-06
AT1G72050	EVM0014653.1	9.53e-06
AT1G72050	EVM0017861.1	8.17e-06
AT1G72050	EVM0017861.1	3.79e-06
AT1G72050	EVM0017861.1	2.53e-06
AT1G72050	EVM0018201.1	7e-06
AT1G72050	EVM0018201.1	3.91e-07
AT1G72050	EVM0018201.1	3.81e-07
AT1G72050	EVM0018201.1	2.94e-07
AT1G72050	EVM0018201.1	2.89e-06
AT1G72050	EVM0020872.1	6.19e-06
AT1G72050	EVM0020872.1	3.4e-06
AT1G72050	EVM0020872.1	6.01e-06
AT1G72050	EVM0021531.1	4.95e-06
AT1G72050	EVM0021531.1	5.79e-06
AT1G72050	EVM0021531.1	3.13e-08
AT1G72050	EVM0021531.1	8.17e-06
AT1G72050	EVM0021531.1	1.91e-06
AT1G72050	EVM0021531.1	5.95e-07
AT1G72050	EVM0022005.1	9.1e-06
AT1G72050	EVM0022616.1	4.28e-06
AT1G72050	EVM0022616.1	7.76e-07
AT1G72050	EVM0022616.1	5.95e-09
AT1G72050	EVM0022616.1	1.74e-08
AT1G72050	EVM0022616.1	4.32e-07
AT1G72050	EVM0022808.1	7.03e-06
AT1G72050	EVM0022808.1	7.47e-06
AT1G72050	EVM0027188.1	7.47e-06
AT1G72050	EVM0027188.1	6.83e-06
AT1G72050	EVM0027188.1	2.41e-06
AT1G72050	EVM0027188.1	9.53e-06
AT1G72050	EVM0027188.1	4.65e-06
AT1G72050	EVM0027188.1	9.06e-06
AT1G72050	EVM0027188.1	1.4e-06
AT1G72050	EVM0027188.1	1.45e-06
AT1G72050	EVM0027188.1	1.63e-06
AT1G72360	EVM0000817.1	7.81e-06
AT1G72360	EVM0001289.1	6.86e-06
AT1G72360	EVM0001289.1	4.76e-07
AT1G72360	EVM0001289.1	2.52e-08
AT1G72360	EVM0001289.1	2.05e-06
AT1G72360	EVM0001289.1	2.79e-06
AT1G72360	EVM0003128.1	3.78e-06
AT1G72360	EVM0006191.1	1.69e-07
AT1G72360	EVM0006191.1	9.33e-08
AT1G72360	EVM0006191.1	1.31e-07
AT1G72360	EVM0006191.1	3.05e-07
AT1G72360	EVM0006191.1	1.43e-06
AT1G72360	EVM0006191.1	1.15e-06
AT1G72360	EVM0006191.1	4.21e-07
AT1G72360	EVM0006191.1	6.1e-07
AT1G72360	EVM0006191.1	1.34e-06
AT1G72360	EVM0006191.1	4.2e-06
AT1G72360	EVM0006191.1	2.21e-08
AT1G72360	EVM0006191.1	1.61e-06
AT1G72360	EVM0006191.1	1.69e-07
AT1G72360	EVM0006191.1	1.5e-06
AT1G72360	EVM0006922.1	5.34e-08
AT1G72360	EVM0006922.1	1.62e-08
AT1G72360	EVM0006922.1	2.49e-08
AT1G72360	EVM0007734.1	1.87e-06
AT1G72360	EVM0010800.1	8.04e-07
AT1G72360	EVM0010800.1	1.66e-10
AT1G72360	EVM0010800.1	3.2e-10
AT1G72360	EVM0010800.1	1.19e-07
AT1G72360	EVM0010800.1	6.77e-06
AT1G72360	EVM0012493.3	8.02e-09
AT1G72360	EVM0012493.3	7.02e-10
AT1G72360	EVM0012493.3	4.53e-08
AT1G72360	EVM0012493.3	9.76e-06
AT1G72360	EVM0014653.1	2.92e-07
AT1G72360	EVM0014653.1	6.43e-06
AT1G72360	EVM0014653.1	3.15e-06
AT1G72360	EVM0018201.1	7.71e-06
AT1G72360	EVM0022005.1	7.37e-06
AT1G72360	EVM0022005.1	5.33e-06
AT1G72360	EVM0022616.1	1.3e-07
AT1G72360	EVM0024007.1	4.2e-06
AT1G72360	EVM0024007.1	3.24e-06
AT1G72360	EVM0027188.1	9.46e-06
AT1G72740	EVM0002514.1	8.16e-07
AT1G72740	EVM0003128.1	6.6e-06
AT1G72740	EVM0003304.1	1.06e-06
AT1G72740	EVM0012238.1	2.44e-06
AT1G72740	EVM0017861.1	9.06e-06
AT1G73730	EVM0020650.1	7.51e-06
AT1G74480	EVM0000817.1	6.83e-06
AT1G74480	EVM0000817.1	9.58e-06
AT1G74480	EVM0001289.1	5.99e-06
AT1G74480	EVM0003128.1	8.03e-06
AT1G74480	EVM0012238.1	1.12e-06
AT1G74480	EVM0012238.1	2.17e-08
AT1G74480	EVM0012493.3	1.09e-06
AT1G74480	EVM0013673.1	2.52e-06
AT1G74480	EVM0020872.1	1.45e-06
AT1G74650	EVM0003304.1	5.87e-09
AT1G74650	EVM0003304.1	9.09e-06
AT1G74650	EVM0006922.1	3.42e-06
AT1G74650	EVM0010800.1	5.87e-09
AT1G74650	EVM0012493.3	9.65e-06
AT1G74650	EVM0012493.3	3.88e-06
AT1G74650	EVM0018201.1	5.3e-06
AT1G74650	EVM0020872.1	1.32e-06
AT1G74650	EVM0022616.1	2.97e-06
AT1G74650	EVM0022616.1	3.42e-06
AT1G74930	EVM0003304.1	1.37e-07
AT1G74930	EVM0007734.1	2.87e-06
AT1G74930	EVM0022005.1	8.88e-07
AT1G74930	EVM0022616.1	7.69e-06
AT1G75080	EVM0022005.1	7.3e-06
AT1G75080	EVM0022005.1	3.85e-06
AT1G75240	EVM0027188.1	5.33e-06
AT1G75390	EVM0002514.1	7.49e-06
AT1G75390	EVM0003128.1	1.23e-06
AT1G75390	EVM0007734.1	9.98e-06
AT1G75390	EVM0007734.1	8.44e-06
AT1G75390	EVM0012493.3	9.12e-06
AT1G75390	EVM0014116.1	5.28e-06
AT1G75390	EVM0014513.1	1.06e-06
AT1G75390	EVM0014513.1	1.91e-06
AT1G75390	EVM0020650.1	3.21e-06
AT1G75390	EVM0027188.1	8.59e-07
AT1G75490	EVM0001289.1	9.81e-06
AT1G75490	EVM0001289.1	1.83e-06
AT1G75490	EVM0001289.1	3.65e-07
AT1G75490	EVM0002416.1	5.92e-07
AT1G75490	EVM0002416.1	9.14e-06
AT1G75490	EVM0002416.1	5e-06
AT1G75490	EVM0003128.1	7.2e-07
AT1G75490	EVM0003304.1	7.42e-07
AT1G75490	EVM0003304.1	1.19e-06
AT1G75490	EVM0003304.1	5.5e-06
AT1G75490	EVM0006191.1	1.69e-07
AT1G75490	EVM0006191.1	1.69e-07
AT1G75490	EVM0006191.1	9.21e-06
AT1G75490	EVM0006191.1	6.54e-06
AT1G75490	EVM0006191.1	1.86e-06
AT1G75490	EVM0006191.1	1.63e-06
AT1G75490	EVM0006191.1	5.87e-07
AT1G75490	EVM0006191.1	1.69e-07
AT1G75490	EVM0006191.1	4.78e-06
AT1G75490	EVM0006922.1	4.95e-06
AT1G75490	EVM0006922.1	4.82e-06
AT1G75490	EVM0006922.1	1.69e-07
AT1G75490	EVM0006922.1	9.88e-06
AT1G75490	EVM0007953.1	9.96e-06
AT1G75490	EVM0010800.1	7.56e-11
AT1G75490	EVM0010800.1	1.73e-09
AT1G75490	EVM0010800.1	2.45e-08
AT1G75490	EVM0010800.1	8.5e-07
AT1G75490	EVM0010800.1	4.05e-07
AT1G75490	EVM0012493.3	1.4e-06
AT1G75490	EVM0012493.3	1.87e-10
AT1G75490	EVM0012493.3	2.29e-08
AT1G75490	EVM0012493.3	8.33e-07
AT1G75490	EVM0012493.3	2.6e-06
AT1G75490	EVM0012493.3	1.98e-07
AT1G75490	EVM0012493.3	7.41e-06
AT1G75490	EVM0014653.1	1.17e-06
AT1G75490	EVM0018201.1	2.38e-06
AT1G75490	EVM0018201.1	4.69e-06
AT1G75490	EVM0020872.1	6.32e-06
AT1G75490	EVM0022005.1	1.37e-06
AT1G75490	EVM0022616.1	7.51e-07
AT1G75490	EVM0022616.1	4.4e-06
AT1G75490	EVM0022616.1	5.55e-06
AT1G75490	EVM0024007.1	5.91e-06
AT1G75490	EVM0024007.1	2.69e-06
AT1G75490	EVM0027188.1	1.73e-06
AT1G75490	EVM0027188.1	6.32e-06
AT1G75490	EVM0027188.1	7.79e-06
AT1G75490	EVM0027188.1	5.23e-06
AT1G76420	EVM0014513.1	1.26e-06
AT1G76870	EVM0018201.1	9.85e-06
AT1G76870	EVM0020650.1	3.46e-06
AT1G76880	EVM0007734.1	8.31e-06
AT1G76880	EVM0027188.1	6.31e-06
AT1G76890	EVM0027188.1	6.21e-06
AT1G77080	EVM0003128.1	3.81e-06
AT1G77080	EVM0003128.1	5.25e-06
AT1G77080	EVM0003304.1	2.73e-06
AT1G77080	EVM0003811.1	1.08e-06
AT1G77080	EVM0003811.1	8.19e-06
AT1G77080	EVM0003811.1	3.72e-06
AT1G77080	EVM0004220.1	1.08e-06
AT1G77080	EVM0004220.1	2.65e-06
AT1G77080	EVM0006191.1	9.93e-06
AT1G77080	EVM0007734.1	5.53e-07
AT1G77080	EVM0010800.1	2.73e-06
AT1G77080	EVM0013164.1	2.04e-07
AT1G77080	EVM0013164.1	2.29e-06
AT1G77080	EVM0014116.1	2.41e-07
AT1G77080	EVM0020650.1	8.09e-06
AT1G77080	EVM0020872.1	1.95e-06
AT1G77080	EVM0022616.1	8.29e-06
AT1G77080	EVM0024007.1	3.72e-06
AT1G77080	EVM0024007.1	2.45e-08
AT1G77200	EVM0012493.3	2.99e-07
AT1G77200	EVM0027188.1	8.25e-06
AT1G77640	EVM0001289.1	2.53e-06
AT1G77640	EVM0002416.1	2.2e-06
AT1G77640	EVM0003128.1	2.16e-06
AT1G77640	EVM0003304.1	6.33e-06
AT1G77640	EVM0006191.1	6.09e-07
AT1G77640	EVM0006922.1	2.48e-06
AT1G77640	EVM0006922.1	1.01e-07
AT1G77640	EVM0010800.1	8.3e-09
AT1G77640	EVM0010800.1	2.24e-07
AT1G77640	EVM0010800.1	1.54e-08
AT1G77640	EVM0012493.3	6.76e-06
AT1G77640	EVM0012493.3	3.51e-08
AT1G77640	EVM0012493.3	7.17e-06
AT1G77640	EVM0012493.3	6.43e-06
AT1G77640	EVM0012493.3	4.12e-06
AT1G77640	EVM0012493.3	5.96e-06
AT1G77640	EVM0012493.3	5.87e-06
AT1G77640	EVM0014653.1	1.8e-06
AT1G77640	EVM0020872.1	1.78e-06
AT1G77640	EVM0022005.1	4.22e-06
AT1G77640	EVM0022616.1	7.91e-06
AT1G77640	EVM0027188.1	1.55e-06
AT1G77920	EVM0007734.1	3.34e-06
AT1G77920	EVM0018201.1	7.69e-06
AT1G78080	EVM0002416.1	3.41e-06
AT1G78080	EVM0002514.1	3.75e-06
AT1G78080	EVM0003304.1	8.62e-07
AT1G78080	EVM0007734.1	1.26e-06
AT1G78080	EVM0010800.1	9.94e-06
AT1G78080	EVM0012493.3	3.37e-06
AT1G78080	EVM0022005.1	6.03e-07
AT1G78080	EVM0022616.1	1.36e-06
AT1G78700	EVM0013673.1	9.76e-06
AT1G78700	EVM0022005.1	3.31e-07
AT1G79180	EVM0003304.1	1.56e-06
AT1G79180	EVM0003304.1	1.49e-06
AT1G79180	EVM0004954.1	5.96e-06
AT1G79180	EVM0004954.1	2.09e-06
AT1G79180	EVM0010800.1	1.56e-06
AT1G79180	EVM0012493.3	5.79e-07
AT1G79180	EVM0012493.3	2.28e-06
AT1G79180	EVM0014513.1	6.5e-06
AT1G79180	EVM0014513.1	6.95e-06
AT1G79180	EVM0022616.1	9.7e-06
AT1G79180	EVM0027188.1	7.25e-07
AT1G79580	EVM0022005.1	7.87e-06
AT1G80840	EVM0006922.1	9.77e-07
AT1G80840	EVM0006922.1	9.77e-07
AT1G80840	EVM0012238.1	5.69e-06
AT2G01060	EVM0001289.1	5.28e-07
AT2G01060	EVM0001289.1	1.6e-06
AT2G01060	EVM0027188.1	7.83e-07
AT2G01060	EVM0027188.1	7.83e-07
AT2G01570	EVM0001289.1	6.45e-06
AT2G01570	EVM0001289.1	7.08e-06
AT2G01570	EVM0002514.1	7.86e-06
AT2G01570	EVM0003304.1	5.73e-06
AT2G01570	EVM0004220.1	3.99e-06
AT2G01570	EVM0004954.1	1.21e-06
AT2G01570	EVM0004954.1	1.07e-06
AT2G01570	EVM0004954.1	9.88e-08
AT2G01570	EVM0004954.1	2.97e-07
AT2G01570	EVM0004954.1	1.41e-06
AT2G01570	EVM0006191.1	3.61e-06
AT2G01570	EVM0006191.1	6.3e-06
AT2G01570	EVM0006191.1	2.67e-06
AT2G01570	EVM0006191.1	2.69e-07
AT2G01570	EVM0006191.1	2.37e-06
AT2G01570	EVM0006922.1	9e-07
AT2G01570	EVM0006922.1	1.41e-06
AT2G01570	EVM0006922.1	1.19e-07
AT2G01570	EVM0006922.1	1.19e-07
AT2G01570	EVM0006922.1	1.19e-07
AT2G01570	EVM0006922.1	4.54e-07
AT2G01570	EVM0006922.1	7.25e-06
AT2G01570	EVM0007734.1	4.68e-06
AT2G01570	EVM0007953.1	8.51e-06
AT2G01570	EVM0007953.1	5.21e-06
AT2G01570	EVM0007953.1	1.19e-07
AT2G01570	EVM0007953.1	1.19e-07
AT2G01570	EVM0007953.1	1.19e-07
AT2G01570	EVM0013164.1	1.23e-06
AT2G01570	EVM0013164.1	9.64e-06
AT2G01570	EVM0013164.1	8.86e-08
AT2G01570	EVM0013164.1	1.8e-07
AT2G01570	EVM0013164.1	9.02e-08
AT2G01570	EVM0013164.1	1.19e-07
AT2G01570	EVM0013164.1	2.03e-06
AT2G01570	EVM0013164.1	1.05e-06
AT2G01570	EVM0013164.1	3.71e-07
AT2G01570	EVM0013164.1	5.34e-06
AT2G01570	EVM0013164.1	3.37e-07
AT2G01570	EVM0013164.1	3.11e-06
AT2G01570	EVM0013164.1	8.04e-06
AT2G01570	EVM0013164.1	5.01e-08
AT2G01570	EVM0013164.1	8.22e-08
AT2G01570	EVM0013164.1	1.3e-07
AT2G01570	EVM0013164.1	2.97e-07
AT2G01570	EVM0013164.1	1.19e-07
AT2G01570	EVM0013164.1	1.19e-07
AT2G01570	EVM0013164.1	4.85e-06
AT2G01570	EVM0013164.1	4.91e-06
AT2G01570	EVM0013673.1	2.11e-06
AT2G01570	EVM0013673.1	9.54e-06
AT2G01570	EVM0014116.1	3.48e-06
AT2G01570	EVM0014116.1	1.75e-06
AT2G01570	EVM0014116.1	3.21e-07
AT2G01570	EVM0014116.1	2.97e-07
AT2G01570	EVM0014116.1	1.19e-07
AT2G01570	EVM0014116.1	1.19e-07
AT2G01570	EVM0014116.1	1.19e-07
AT2G01570	EVM0014116.1	1.19e-07
AT2G01570	EVM0014116.1	1.19e-07
AT2G01570	EVM0014116.1	1.41e-06
AT2G01570	EVM0017861.1	1.6e-06
AT2G01570	EVM0017861.1	5.01e-08
AT2G01570	EVM0017861.1	8.38e-07
AT2G01570	EVM0018201.1	6.63e-07
AT2G01570	EVM0020650.1	3.44e-06
AT2G01570	EVM0020650.1	1.16e-06
AT2G01570	EVM0020650.1	2.5e-06
AT2G01570	EVM0020650.1	4.54e-07
AT2G01570	EVM0020650.1	1.32e-07
AT2G01570	EVM0020872.1	4.74e-06
AT2G01570	EVM0020872.1	8.74e-07
AT2G01570	EVM0020872.1	2.21e-07
AT2G01570	EVM0020872.1	8.71e-06
AT2G01570	EVM0022616.1	4.46e-06
AT2G01570	EVM0022616.1	5.98e-08
AT2G01570	EVM0022616.1	2.92e-07
AT2G01570	EVM0022616.1	7.5e-06
AT2G01570	EVM0022808.1	1.93e-06
AT2G01570	EVM0024007.1	5.01e-08
AT2G01570	EVM0024007.1	6.53e-06
AT2G01570	EVM0024007.1	2.08e-06
AT2G01570	EVM0024007.1	2.88e-06
AT2G01570	EVM0024007.1	2.67e-06
AT2G01570	EVM0024007.1	8.42e-06
AT2G01570	EVM0024007.1	6.92e-06
AT2G01570	EVM0027188.1	9.22e-06
AT2G01570	EVM0027188.1	2.44e-06
AT2G01570	EVM0027188.1	5.73e-06
AT2G01570	EVM0027188.1	4.79e-06
AT2G01930	EVM0000817.1	4.25e-06
AT2G01930	EVM0001289.1	9.79e-06
AT2G01930	EVM0001289.1	4.52e-06
AT2G01930	EVM0001289.1	8.62e-06
AT2G01930	EVM0001289.1	6.09e-06
AT2G01930	EVM0003128.1	8.67e-06
AT2G01930	EVM0003128.1	9.63e-06
AT2G01930	EVM0003128.1	6.78e-06
AT2G01930	EVM0003304.1	9.58e-06
AT2G01930	EVM0003304.1	5.72e-06
AT2G01930	EVM0003811.1	8.07e-06
AT2G01930	EVM0004954.1	9.07e-07
AT2G01930	EVM0004954.1	1.05e-07
AT2G01930	EVM0004954.1	3.67e-09
AT2G01930	EVM0004954.1	2.85e-11
AT2G01930	EVM0004954.1	5.33e-12
AT2G01930	EVM0004954.1	4.26e-11
AT2G01930	EVM0004954.1	1.25e-10
AT2G01930	EVM0004954.1	3.14e-09
AT2G01930	EVM0004954.1	5.43e-08
AT2G01930	EVM0004954.1	2.4e-06
AT2G01930	EVM0006191.1	8.25e-07
AT2G01930	EVM0006191.1	1.74e-06
AT2G01930	EVM0006191.1	1.31e-06
AT2G01930	EVM0006191.1	2.54e-07
AT2G01930	EVM0006191.1	2.1e-07
AT2G01930	EVM0006191.1	8.2e-07
AT2G01930	EVM0006191.1	2e-08
AT2G01930	EVM0006191.1	4.9e-08
AT2G01930	EVM0006191.1	2.66e-07
AT2G01930	EVM0006191.1	8.48e-06
AT2G01930	EVM0006191.1	5.22e-06
AT2G01930	EVM0006922.1	3.11e-09
AT2G01930	EVM0006922.1	9.67e-13
AT2G01930	EVM0006922.1	7.77e-14
AT2G01930	EVM0006922.1	3.98e-14
AT2G01930	EVM0006922.1	5.57e-14
AT2G01930	EVM0006922.1	8.97e-16
AT2G01930	EVM0006922.1	7.65e-15
AT2G01930	EVM0006922.1	2.33e-12
AT2G01930	EVM0006922.1	6.23e-10
AT2G01930	EVM0006922.1	1.81e-08
AT2G01930	EVM0006922.1	1.41e-07
AT2G01930	EVM0006922.1	1.23e-06
AT2G01930	EVM0006922.1	4.77e-06
AT2G01930	EVM0007953.1	7.42e-06
AT2G01930	EVM0007953.1	5.8e-07
AT2G01930	EVM0007953.1	1.83e-06
AT2G01930	EVM0007953.1	4.11e-10
AT2G01930	EVM0007953.1	9.15e-13
AT2G01930	EVM0007953.1	8.97e-16
AT2G01930	EVM0010800.1	9.58e-06
AT2G01930	EVM0010800.1	5.72e-06
AT2G01930	EVM0010800.1	3.74e-06
AT2G01930	EVM0010800.1	2.88e-06
AT2G01930	EVM0012238.1	7.05e-06
AT2G01930	EVM0012238.1	1.27e-06
AT2G01930	EVM0012238.1	7.59e-07
AT2G01930	EVM0013164.1	1.52e-07
AT2G01930	EVM0013164.1	5.17e-09
AT2G01930	EVM0013164.1	1.62e-10
AT2G01930	EVM0013164.1	7.06e-11
AT2G01930	EVM0013164.1	1.24e-12
AT2G01930	EVM0013164.1	3.16e-15
AT2G01930	EVM0013164.1	5.76e-13
AT2G01930	EVM0013164.1	2.82e-11
AT2G01930	EVM0013164.1	2.82e-11
AT2G01930	EVM0013164.1	1.02e-13
AT2G01930	EVM0013164.1	8.17e-13
AT2G01930	EVM0013164.1	3.3e-10
AT2G01930	EVM0013164.1	1.1e-06
AT2G01930	EVM0013164.1	5.28e-06
AT2G01930	EVM0013164.1	7.21e-06
AT2G01930	EVM0013164.1	7.4e-07
AT2G01930	EVM0013164.1	5.34e-09
AT2G01930	EVM0013164.1	1.65e-10
AT2G01930	EVM0013164.1	3.85e-12
AT2G01930	EVM0013164.1	1.12e-14
AT2G01930	EVM0013164.1	9.42e-15
AT2G01930	EVM0013164.1	2.01e-14
AT2G01930	EVM0013164.1	2.44e-14
AT2G01930	EVM0013164.1	9.88e-13
AT2G01930	EVM0013164.1	2.77e-08
AT2G01930	EVM0013164.1	1.23e-06
AT2G01930	EVM0013164.1	3.08e-06
AT2G01930	EVM0013164.1	3.87e-06
AT2G01930	EVM0013164.1	5.99e-07
AT2G01930	EVM0013164.1	4.82e-06
AT2G01930	EVM0013164.1	1.74e-06
AT2G01930	EVM0013164.1	6.94e-08
AT2G01930	EVM0013164.1	9.07e-07
AT2G01930	EVM0013164.1	7.38e-06
AT2G01930	EVM0013214.1	7.72e-06
AT2G01930	EVM0013673.1	1.4e-06
AT2G01930	EVM0013673.1	1.56e-06
AT2G01930	EVM0013673.1	1.14e-06
AT2G01930	EVM0014116.1	1.41e-08
AT2G01930	EVM0014116.1	8.41e-07
AT2G01930	EVM0014116.1	5.21e-09
AT2G01930	EVM0014116.1	5.25e-06
AT2G01930	EVM0014116.1	1.66e-07
AT2G01930	EVM0014116.1	6.48e-06
AT2G01930	EVM0014116.1	8.25e-07
AT2G01930	EVM0014116.1	5.09e-09
AT2G01930	EVM0014116.1	5.33e-12
AT2G01930	EVM0014116.1	3.3e-13
AT2G01930	EVM0014116.1	2.01e-14
AT2G01930	EVM0014116.1	8.97e-16
AT2G01930	EVM0014116.1	8.97e-16
AT2G01930	EVM0014116.1	8.97e-16
AT2G01930	EVM0014116.1	5.57e-14
AT2G01930	EVM0014116.1	2.54e-12
AT2G01930	EVM0014116.1	1.25e-10
AT2G01930	EVM0014116.1	3.14e-09
AT2G01930	EVM0014116.1	5.43e-08
AT2G01930	EVM0014116.1	2.4e-06
AT2G01930	EVM0014653.1	2.47e-06
AT2G01930	EVM0014653.1	1.23e-06
AT2G01930	EVM0017861.1	4.6e-06
AT2G01930	EVM0017861.1	9.73e-07
AT2G01930	EVM0017861.1	2.04e-06
AT2G01930	EVM0017861.1	5.11e-06
AT2G01930	EVM0017861.1	2.78e-06
AT2G01930	EVM0017861.1	1.87e-06
AT2G01930	EVM0017861.1	2.25e-08
AT2G01930	EVM0017861.1	4.18e-09
AT2G01930	EVM0017861.1	3.65e-10
AT2G01930	EVM0017861.1	1.27e-09
AT2G01930	EVM0017861.1	7.41e-09
AT2G01930	EVM0017861.1	2.3e-06
AT2G01930	EVM0017861.1	5.47e-06
AT2G01930	EVM0020650.1	9.9e-06
AT2G01930	EVM0020650.1	5.76e-06
AT2G01930	EVM0020650.1	8.07e-06
AT2G01930	EVM0020650.1	3.96e-06
AT2G01930	EVM0020650.1	1.5e-06
AT2G01930	EVM0020650.1	1.18e-06
AT2G01930	EVM0020650.1	5.95e-07
AT2G01930	EVM0020650.1	5.37e-06
AT2G01930	EVM0020650.1	9.31e-07
AT2G01930	EVM0020650.1	1.26e-08
AT2G01930	EVM0020650.1	9.5e-08
AT2G01930	EVM0020650.1	1e-10
AT2G01930	EVM0020650.1	1.42e-11
AT2G01930	EVM0020650.1	1.03e-11
AT2G01930	EVM0020650.1	2.12e-10
AT2G01930	EVM0020650.1	2.88e-10
AT2G01930	EVM0020650.1	2.2e-08
AT2G01930	EVM0020650.1	1.2e-06
AT2G01930	EVM0020650.1	8.53e-06
AT2G01930	EVM0020650.1	7.98e-06
AT2G01930	EVM0020650.1	1.82e-06
AT2G01930	EVM0021531.1	7.38e-06
AT2G01930	EVM0022616.1	4.08e-06
AT2G01930	EVM0022616.1	8.09e-07
AT2G01930	EVM0022616.1	6.27e-06
AT2G01930	EVM0022616.1	8.06e-08
AT2G01930	EVM0022616.1	1.95e-08
AT2G01930	EVM0022616.1	6.07e-12
AT2G01930	EVM0022616.1	3.8e-12
AT2G01930	EVM0022616.1	1.42e-11
AT2G01930	EVM0022616.1	1.89e-10
AT2G01930	EVM0022616.1	1.09e-07
AT2G01930	EVM0022616.1	6.06e-06
AT2G01930	EVM0022616.1	4.4e-06
AT2G01930	EVM0022616.1	1.52e-06
AT2G01930	EVM0022616.1	3.64e-07
AT2G01930	EVM0022616.1	2.12e-08
AT2G01930	EVM0022616.1	1.81e-09
AT2G01930	EVM0022616.1	7.69e-07
AT2G01930	EVM0022616.1	2.69e-06
AT2G01930	EVM0024007.1	7.89e-06
AT2G01930	EVM0024007.1	4.88e-06
AT2G01930	EVM0024007.1	5.11e-06
AT2G01930	EVM0024007.1	4.02e-07
AT2G01930	EVM0024007.1	5.23e-07
AT2G01930	EVM0024007.1	2.94e-07
AT2G01930	EVM0024007.1	4.45e-08
AT2G01930	EVM0024007.1	5.71e-08
AT2G01930	EVM0024007.1	3.74e-07
AT2G01930	EVM0024007.1	3.67e-07
AT2G01930	EVM0024007.1	1.93e-06
AT2G01930	EVM0027188.1	7.59e-06
AT2G01930	EVM0027188.1	5.82e-06
AT2G01930	EVM0027188.1	9.01e-06
AT2G01930	EVM0027188.1	5.82e-06
AT2G01930	EVM0027188.1	3.59e-06
AT2G01940	EVM0006191.1	9.37e-06
AT2G01940	EVM0021531.1	7.25e-07
AT2G01940	EVM0022808.1	5.07e-06
AT2G02070	EVM0002514.1	3.14e-06
AT2G02080	EVM0002514.1	3.19e-06
AT2G02080	EVM0003811.1	8.76e-06
AT2G02080	EVM0004220.1	8.76e-06
AT2G02450	EVM0012123.1	4.11e-06
AT2G02450	EVM0014513.1	7.27e-06
AT2G02820	EVM0001289.1	3.38e-06
AT2G02820	EVM0001289.1	2.14e-07
AT2G02820	EVM0007734.1	1.2e-07
AT2G02820	EVM0007734.1	2.29e-11
AT2G02820	EVM0022616.1	5.34e-06
AT2G02820	EVM0027188.1	1.09e-06
AT2G03340	EVM0006922.1	3.54e-07
AT2G03340	EVM0006922.1	3.54e-07
AT2G03500	EVM0001289.1	7.06e-06
AT2G03500	EVM0001289.1	8.3e-06
AT2G03500	EVM0027188.1	1.79e-07
AT2G03500	EVM0027188.1	1.79e-07
AT2G03710	EVM0012123.1	1.97e-06
AT2G03710	EVM0012123.1	7.23e-07
AT2G03710	EVM0012238.1	9.48e-07
AT2G03710	EVM0012493.3	8.08e-06
AT2G03710	EVM0024007.1	6.77e-06
AT2G04038	EVM0003128.1	5.52e-07
AT2G04038	EVM0012493.3	7.69e-06
AT2G04038	EVM0014116.1	5.79e-06
AT2G04038	EVM0014513.1	4.29e-07
AT2G04038	EVM0014513.1	7.2e-07
AT2G04038	EVM0020650.1	1.91e-06
AT2G04038	EVM0027188.1	1.71e-06
AT2G04880	EVM0010800.1	8.05e-06
AT2G15740	EVM0006191.1	6.41e-06
AT2G15740	EVM0006191.1	6.41e-06
AT2G15740	EVM0006191.1	6.41e-06
AT2G15740	EVM0006922.1	1.68e-06
AT2G15740	EVM0006922.1	8e-06
AT2G15740	EVM0010800.1	3.86e-06
AT2G15740	EVM0013214.1	8e-06
AT2G15740	EVM0014513.1	8e-06
AT2G15740	EVM0014513.1	9.74e-06
AT2G15740	EVM0024007.1	9.54e-06
AT2G15740	EVM0027188.1	1.93e-06
AT2G17180	EVM0001289.1	7.55e-06
AT2G17180	EVM0001289.1	7.55e-06
AT2G17950	EVM0000817.1	7.01e-07
AT2G17950	EVM0012238.1	3.16e-06
AT2G18060	EVM0014513.1	9.46e-06
AT2G18160	EVM0002514.1	4.89e-06
AT2G18160	EVM0003128.1	3.42e-06
AT2G18160	EVM0014116.1	6.02e-06
AT2G18160	EVM0014513.1	1.18e-06
AT2G18160	EVM0014513.1	2.51e-06
AT2G18160	EVM0020650.1	9.01e-07
AT2G18160	EVM0027188.1	2.51e-06
AT2G18300	EVM0013673.1	4.21e-06
AT2G18300	EVM0013673.1	9.73e-07
AT2G18300	EVM0013673.1	8.99e-06
AT2G18300	EVM0014116.1	3.99e-06
AT2G18350	EVM0013673.1	3.75e-06
AT2G20110	EVM0012123.1	8.02e-06
AT2G20110	EVM0013164.1	1.05e-06
AT2G20110	EVM0013214.1	6.7e-06
AT2G20110	EVM0028007.4	1.33e-07
AT2G20180	EVM0013214.1	2.97e-06
AT2G20180	EVM0014116.1	7.43e-06
AT2G20180	EVM0014116.1	2.74e-06
AT2G20180	EVM0014513.1	5.3e-06
AT2G20180	EVM0022005.1	5.42e-06
AT2G20400	EVM0001289.1	4.51e-06
AT2G20400	EVM0001289.1	7.96e-07
AT2G20400	EVM0012123.1	5.55e-06
AT2G20400	EVM0027188.1	2.76e-06
AT2G20400	EVM0027188.1	2.76e-06
AT2G20570	EVM0027188.1	3.2e-06
AT2G21230	EVM0007734.1	8.59e-06
AT2G21900	EVM0006922.1	8.27e-07
AT2G21900	EVM0006922.1	8.27e-07
AT2G21900	EVM0012567.1	2.5e-06
AT2G22300	EVM0012493.3	2.9e-06
AT2G22300	EVM0028007.4	9.49e-06
AT2G22430	EVM0000817.1	7.34e-06
AT2G22540	EVM0003128.1	2.09e-06
AT2G22540	EVM0003128.1	3.36e-06
AT2G22540	EVM0003304.1	6.23e-07
AT2G22540	EVM0003811.1	6.91e-06
AT2G22540	EVM0003811.1	8.58e-06
AT2G22540	EVM0003811.1	5.03e-08
AT2G22540	EVM0004220.1	6.91e-06
AT2G22540	EVM0004220.1	2.88e-06
AT2G22540	EVM0007734.1	8.37e-07
AT2G22540	EVM0010800.1	6.23e-07
AT2G22540	EVM0012123.1	3.54e-06
AT2G22540	EVM0012493.3	2.57e-07
AT2G22540	EVM0013164.1	2.45e-06
AT2G22540	EVM0013214.1	9e-06
AT2G22540	EVM0014116.1	3.94e-06
AT2G22540	EVM0020650.1	6.03e-06
AT2G22540	EVM0020872.1	7.44e-07
AT2G22540	EVM0024007.1	5.03e-08
AT2G22540	EVM0024007.1	5.03e-08
AT2G22540	EVM0027188.1	5.97e-06
AT2G22750	EVM0013214.1	1.13e-06
AT2G22750	EVM0014116.1	2.91e-07
AT2G23290	EVM0001289.1	5.8e-06
AT2G23290	EVM0012238.1	3.23e-07
AT2G23290	EVM0012238.1	3.23e-07
AT2G23320	EVM0003128.1	6.23e-06
AT2G23320	EVM0006922.1	3.54e-07
AT2G23320	EVM0006922.1	3.54e-07
AT2G23340	EVM0002416.1	5.29e-06
AT2G23340	EVM0003304.1	6.32e-06
AT2G23340	EVM0007734.1	4.22e-06
AT2G23340	EVM0010800.1	4.01e-06
AT2G23340	EVM0010800.1	3.89e-06
AT2G23340	EVM0012493.3	5.1e-07
AT2G23340	EVM0022005.1	7.72e-06
AT2G23340	EVM0027188.1	3.8e-06
AT2G24260	EVM0013673.1	6.03e-06
AT2G24260	EVM0013673.1	6.03e-06
AT2G24260	EVM0014116.1	2.13e-06
AT2G24260	EVM0014116.1	2.13e-06
AT2G24260	EVM0022005.1	6.03e-06
AT2G24260	EVM0022005.1	6.03e-06
AT2G24430	EVM0014513.1	2.07e-06
AT2G24570	EVM0003304.1	6.26e-06
AT2G24570	EVM0006922.1	8.08e-07
AT2G24570	EVM0006922.1	8.08e-07
AT2G24570	EVM0012238.1	5.84e-06
AT2G25000	EVM0012493.3	3.35e-06
AT2G25000	EVM0018201.1	4.35e-06
AT2G25000	EVM0021531.1	4.35e-06
AT2G27300	EVM0007953.1	3.63e-06
AT2G27300	EVM0020872.1	2.36e-07
AT2G28810	EVM0000817.1	2.8e-08
AT2G28810	EVM0000817.1	2.88e-06
AT2G28810	EVM0000817.1	5.36e-06
AT2G28810	EVM0001289.1	7.08e-07
AT2G28810	EVM0003304.1	3.83e-07
AT2G28810	EVM0003304.1	3.48e-06
[truncated: 4,104 more rows]

## Sheet: Aditional file  Table S5
Additional file: Table S5 the TPM values of SmHsfs in four organs
	Root	Stem	Leaf	Flower
SmHsf1	12.5969	4.17861	4.59638	21.9575
SmHsf2	15.0058	13.8536	4.46683	7.45092
SmHsf3	0.999958	2.79826	0.543205	0.47948
SmHsf4	4.50577	0.616135	9.39707	2.45896
SmHsf5	119.313	6.74496	10.0545	5.90978
SmHsf6	21.7671	3.10373	1.92953	0.671504
SmHsf7	128.413	51.6682	50.3495	58.8451
SmHsf8	0	0	0.160824	0.92298
SmHsf9	18.1701	10.3021	10.4807	11.8849
SmHsf10	7.98072	5.98817	2.91218	0.36015
SmHsf11	0.424283	0.843471	0.356152	0.0298514
SmHsf12	41.6899	12.4948	15.3933	13.0357
SmHsf13	16.889	13.3242	5.054	1.98461
SmHsf14	130.541	31.6003	36.9362	11.9614
SmHsf15	0	0.04449	0	2.77552
SmHsf16	0.55942	0.626101	0.283088	0
SmHsf17	0	0	0	0.186484
SmHsf18	7.37283	0.544648	1.26135	6.93737
SmHsf19	2.49725	6.85688	1.12653	1.50889
SmHsf20	71.8905	15.5106	31.6761	3.32762
SmHsf21	28.4283	22.637	30.615	29.0236
SmHsf22	0.0451967	0.0452607	0.042934	0.0861703
SmHsf23	20.7366	20.2693	15.7565	19.6926
SmHsf24	14.5093	1.60474	0.689716	0.42512
SmHsf25	12.3006	3.94656	1.18772	1.79677
SmHsf26	190.401	71.3552	80.5598	27.4913
SmHsf27	3.39656	0.294526	0	0.28258
SmHsf28	0.146462	0.0422359	0.27172	0
SmHsf29	73.6818	50.2426	67.5235	28.8229
SmHsf30	32.4617	26.6217	15.5779	6.76274
SmHsf31	3.68237	3.84303	0	0.45481
SmHsf32	101.946	48.6112	182.198	6.42576
SmHsf33	35.2661	14.4233	15.5583	35.8225
SmHsf34	0.815185	0.81506	0.014816	0.153238
SmHsf35	46.0164	4.74688	14.1357	28.2687
The value of TPM > 100 was marked by red

## Sheet: Aditional file  Table S6
Additional file: Table S6 The expssion level of SmHsf genes under various phtyohormone treatments
	CK	ABA			CK	SA			CK	GA-2h			MeJA-0h	MeJA-1h			MeJA-0h	MeJA-6h
SmHsf1	2.09298	11.2757		SmHsf1	2.09298	5.48504		SmHsf8	1.31937	0		SmHsf2	6.90379	3.0676		SmHsf31	0.356655	1.43828
SmHsf25	7.44323	30.5147		SmHsf2	3.26926	8.25127		SmHsf22	0.371677	0.120438		SmHsf19	25.1837	13.3232		SmHsf32	17.2911	67.0288
SmHsf5	1.16401	4.62674		SmHsf33	5.73045	11.6476		SmHsf25	14.8567	4.9864		SmHsf9	17.3904	10.5801		SmHsf18	59.8188	206.774
SmHsf2	3.26926	11.7703		SmHsf25	7.44323	14.8152		SmHsf2	13.5725	5.53249		SmHsf25	43.8261	29.1258		SmHsf13	0.864988	2.15059
SmHsf29	84.3067	257.318		SmHsf23	1.0525	1.67411		SmHsf6	5.28839	2.2959		SmHsf12	17.2697	12.9152		SmHsf33	29.6549	53.9256
SmHsf7	42.1335	124.768		SmHsf20	6.56335	9.78526		SmHsf13	4.11949	2.03736		SmHsf27	24.0641	18.0684		SmHsf27	24.0641	39.63
SmHsf24	4.01182	8.08716		SmHsf35	2.6211	3.81458		SmHsf26	223.684	130.659		SmHsf30	1.54926	1.27023		SmHsf30	1.54926	2.1361
SmHsf12	1.13372	2.25402		SmHsf12	1.13372	1.63715		SmHsf4	1.66935	1.05965		SmHsf3	4.55139	3.75479		SmHsf20	9.3744	12.2267
SmHsf33	5.73045	8.53799		SmHsf13	1.20955	1.57485		SmHsf18	30.5362	20.5299		SmHsf6	2.0411	1.73659		SmHsf5	52.6488	68.2046
SmHsf9	8.68977	10.6692		SmHsf14	2.62511	2.97876		SmHsf14	10.0657	7.21484		SmHsf14	9.3826	8.45936		SmHsf2	6.90379	8.69896
SmHsf35	2.6211	3.11331		SmHsf7	42.1335	47.1004		SmHsf9	16.971	12.5582		SmHsf29	20.3998	18.64		SmHsf1	4.06588	4.78915
SmHsf31	7.73367	8.9266		SmHsf26	2.3508	2.52581		SmHsf12	35.2537	26.2516		SmHsf21	22.0984	22.2927		SmHsf3	4.55139	4.39975
SmHsf32	3.02715	3.1653		SmHsf29	84.3067	85.8719		SmHsf1	3.53191	2.78932		SmHsf23	4.97011	5.06029		SmHsf7	26.891	25.9148
SmHsf34	2.60068	2.69385		SmHsf9	8.68977	8.59437		SmHsf35	15.9573	12.959		SmHsf18	59.8188	68.1861		SmHsf26	21.3398	20.3349
SmHsf26	2.3508	2.37528		SmHsf21	18.33	17.9509		SmHsf7	52.1147	46.0436		SmHsf24	21.233	25.6041		SmHsf21	22.0984	20.8605
SmHsf20	6.56335	6.49717		SmHsf18	1.95184	1.49608		SmHsf23	10.85	9.59945		SmHsf7	26.891	36.3769		SmHsf23	4.97011	4.59725
SmHsf21	18.33	17.5234		SmHsf3	8.89006	6.35399		SmHsf33	24.985	22.1201		SmHsf26	21.3398	30.2158		SmHsf9	17.3904	15.1079
SmHsf3	8.89006	8.42803		SmHsf5	1.16401	0.798659		SmHsf24	22.8927	23.2294		SmHsf5	52.6488	74.7705		SmHsf14	9.3826	8.12292
SmHsf23	1.0525	0.930587		SmHsf19	20.415	13.1965		SmHsf27	1.97439	2.06442		SmHsf1	4.06588	5.82533		SmHsf19	25.1837	20.4643
SmHsf13	1.20955	0.818993		SmHsf24	4.01182	2.03814		SmHsf32	72.2909	78.2714		SmHsf20	9.3744	16.2345		SmHsf25	43.8261	33.6514
SmHsf14	2.62511	1.70257		SmHsf30	12.1453	6.15991		SmHsf20	8.47541	9.95586		SmHsf33	29.6549	61.4179		SmHsf12	17.2697	13.1574
SmHsf18	1.95184	1.22307		SmHsf32	3.02715	0.98932		SmHsf30	6.79856	8.13905		SmHsf32	17.2911	81.6613		SmHsf29	20.3998	14.7043
SmHsf19	20.415	8.61599		SmHsf34	2.60068	0.209735		SmHsf5	84.8106	106.881						SmHsf24	21.233	15.0551
SmHsf30	12.1453	3.58643		SmHsf31	7.73367	0.414083		SmHsf21	14.9228	19.41						SmHsf6	2.0411	1.03612
								SmHsf29	29.5964	43.1171
								SmHsf19	5.02302	10.4855
								SmHsf3	1.00215	2.14649
Note: The genes with TPM < 1 were eliminated by artificial. The significantly upregulated genes were marked by red, while significantly downregulated genes were marked by blue

## Sheet: Aditional file  Table S7
Additional file: Table S7 The expssion level of SmHsf genes under various abiotic stresses
	CK	HS-6h			CK	UV-4h			CK	PEG-6h
SmHsf1	2.09298	18.1594		SmHsf32	10.6315	38.5065		SmHsf5	1.16401	2.42348
SmHsf7	42.1335	255.743		SmHsf20	2.2088	7.3049		SmHsf33	5.73045	10.8978
SmHsf35	2.6211	10.67		SmHsf21	4.90639	13.3238		SmHsf24	4.01182	7.57472
SmHsf27	0.358032	1.22241		SmHsf23	3.44903	8.67088		SmHsf7	42.1335	63.1918
SmHsf5	1.16401	3.96259		SmHsf7	16.7869	35.9563		SmHsf25	7.44323	9.19684
SmHsf6	0.666181	2.06273		SmHsf1	8.22524	17.4365		SmHsf32	3.02715	3.72096
SmHsf8	0.589361	1.63861		SmHsf12	5.13961	10.558		SmHsf12	1.13372	1.37763
SmHsf24	4.01182	8.74082		SmHsf26	20.0205	40.1233		SmHsf1	2.09298	2.48554
SmHsf33	5.73045	8.93912		SmHsf4	0.870466	1.71876		SmHsf29	84.3067	98.7295
SmHsf26	2.3508	2.52758		SmHsf5	9.28206	17.3761		SmHsf23	1.0525	1.0867
SmHsf19	20.415	20.8597		SmHsf35	5.88189	10.3065		SmHsf6	0.666181	0.648311
SmHsf12	1.13372	1.13163		SmHsf14	5.09205	8.47703		SmHsf14	2.62511	2.369
SmHsf2	3.26926	2.9145		SmHsf33	14.3297	23.2619		SmHsf21	18.33	16.0141
SmHsf3	8.89006	7.76249		SmHsf18	6.12748	9.93318		SmHsf9	8.68977	7.20621
SmHsf18	1.95184	1.68035		SmHsf30	0.806438	1.26348		SmHsf18	1.95184	1.52611
SmHsf21	18.33	14.5276		SmHsf25	33.2448	49.9879		SmHsf20	6.56335	4.65743
SmHsf32	3.02715	2.27242		SmHsf24	5.05969	7.58741		SmHsf2	3.26926	2.31575
SmHsf14	2.62511	1.62844		SmHsf29	47.2273	64.1466		SmHsf26	2.3508	1.58906
SmHsf20	6.56335	3.88043		SmHsf2	6.8048	8.6386		SmHsf19	20.415	13.2145
SmHsf25	7.44323	3.73446		SmHsf6	2.46169	2.79077		SmHsf30	12.1453	7.18313
SmHsf13	1.20955	0.551955		SmHsf9	8.34116	8.463		SmHsf35	2.6211	1.47644
SmHsf29	84.3067	35.6683		SmHsf3	4.96669	4.54168		SmHsf3	8.89006	3.59953
SmHsf34	2.60068	1.0956		SmHsf19	24.2035	20.4996		SmHsf13	1.20955	0.457783
SmHsf9	8.68977	3.18314		SmHsf27	2.99426	2.31247		SmHsf31	7.73367	1.68222
SmHsf30	12.1453	3.92736		SmHsf16	1.33961	0.103527		SmHsf34	2.60068	0.0316078
SmHsf31	7.73367	2.4335
SmHsf23	1.0525	0.286477
